# Supplementary material for: Convenient syntheses of 2-acylamino-4-halothiazoles and acylated derivatives using a versatile Boc-intermediate
Source: RSC Adv. 2024 Sep 2;14(38):27894–903. doi: 10.1039/d4ra04959d (PMC11367624; doi:10.1039/d4ra04959d)
Supplement: RA-014-D4RA04959D-s002 [file RA-014-D4RA04959D-s002.cif]

# Supplementary Information (SI) for RSC Advances.
# This journal is © The Royal Society of Chemistry 2024

####################################################################### 
# 
# This file contains crystal structure data downloaded from the 
# Cambridge Structural Database (CSD) hosted by the Cambridge 
# Crystallographic Data Centre (CCDC).
# 
# Full information about CCDC data access policies and citation 
# guidelines are available at http://www.ccdc.cam.ac.uk/access/V1 
# 
# Audit and citation data items may have been added by the CCDC. 
# Please retain this information to preserve the provenance of 
# this file and to allow appropriate attribution of the data. 
# 
#######################################################################

data_avs04_106_auto
_database_code_depnum_ccdc_archive 'CCDC 2330479'
loop_
_audit_author_name
_audit_author_address
'Craig Robertson'
;University of Liverpool
United Kingdom
;
_audit_update_record             
;
2024-02-02 deposited with the CCDC.	2024-08-08 downloaded from the CCDC.
;
_audit_creation_date             2023-12-11
_audit_creation_method           
;
Olex2 1.3-ac4
(compiled 2019.04.23 svn.r3594 for Rigaku Oxford Diffraction, GUI svn.r5739)
;
_shelx_SHELXL_version_number     2018/3
_chemical_name_common            ?
_chemical_name_systematic        ?
_chemical_formula_moiety         'C7 H8 N2 O3 S'
_chemical_formula_sum            'C7 H8 N2 O3 S'
_chemical_formula_weight         200.21
_chemical_melting_point          ?
_chemical_oxdiff_formula         CH8N2O3S
_chemical_oxdiff_usercomment     AVS04_106
loop_
_atom_type_symbol
_atom_type_description
_atom_type_scat_dispersion_real
_atom_type_scat_dispersion_imag
_atom_type_scat_source
C C 0.0033 0.0016 'International Tables Vol C Tables 4.2.6.8 and 6.1.1.4'
H H 0.0000 0.0000 'International Tables Vol C Tables 4.2.6.8 and 6.1.1.4'
N N 0.0061 0.0033 'International Tables Vol C Tables 4.2.6.8 and 6.1.1.4'
O O 0.0106 0.0060 'International Tables Vol C Tables 4.2.6.8 and 6.1.1.4'
S S 0.1246 0.1234 'International Tables Vol C Tables 4.2.6.8 and 6.1.1.4'

_shelx_space_group_comment       
;
The symmetry employed for this shelxl refinement is uniquely defined
by the following loop, which should always be used as a source of
symmetry information in preference to the above space-group names.
They are only intended as comments.
;
_space_group_crystal_system      orthorhombic
_space_group_IT_number           60
_space_group_name_H-M_alt        'P b c n'
_space_group_name_Hall           '-P 2n 2ab'
loop_
_space_group_symop_operation_xyz
'x, y, z'
'-x+1/2, -y+1/2, z+1/2'
'-x, y, -z+1/2'
'x+1/2, -y+1/2, -z'
'-x, -y, -z'
'x-1/2, y-1/2, -z-1/2'
'x, -y, z-1/2'
'-x-1/2, y-1/2, z'

_cell_length_a                   22.162(3)
_cell_length_b                   7.1809(10)
_cell_length_c                   10.8505(15)
_cell_angle_alpha                90
_cell_angle_beta                 90
_cell_angle_gamma                90
_cell_volume                     1726.8(4)
_cell_formula_units_Z            8
_cell_measurement_reflns_used    4299
_cell_measurement_temperature    100.01(10)
_cell_measurement_theta_max      30.0770
_cell_measurement_theta_min      2.9950
_shelx_estimated_absorpt_T_max   0.993
_shelx_estimated_absorpt_T_min   0.927
_exptl_absorpt_coefficient_mu    0.349
_exptl_absorpt_correction_T_max  1.00000
_exptl_absorpt_correction_T_min  0.83440
_exptl_absorpt_correction_type   multi-scan
_exptl_absorpt_process_details   
;
CrysAlisPro 1.171.42.96a (Rigaku Oxford Diffraction, 2023)
Empirical absorption correction using spherical harmonics,
implemented in SCALE3 ABSPACK scaling algorithm.
;
_exptl_absorpt_special_details   ?
_exptl_crystal_colour            colourless
_exptl_crystal_colour_primary    colourless
_exptl_crystal_density_diffrn    1.540
_exptl_crystal_density_meas      ?
_exptl_crystal_density_method    ?
_exptl_crystal_description       needle
_exptl_crystal_F_000             832
_exptl_crystal_size_max          0.22
_exptl_crystal_size_mid          0.05
_exptl_crystal_size_min          0.02
_exptl_transmission_factor_max   ?
_exptl_transmission_factor_min   ?
_diffrn_reflns_av_R_equivalents  0.0205
_diffrn_reflns_av_unetI/netI     0.0205
_diffrn_reflns_Laue_measured_fraction_full 0.998
_diffrn_reflns_Laue_measured_fraction_max 0.808
_diffrn_reflns_limit_h_max       27
_diffrn_reflns_limit_h_min       -27
_diffrn_reflns_limit_k_max       8
_diffrn_reflns_limit_k_min       -7
_diffrn_reflns_limit_l_max       14
_diffrn_reflns_limit_l_min       -9
_diffrn_reflns_number            7410
_diffrn_reflns_point_group_measured_fraction_full 0.998
_diffrn_reflns_point_group_measured_fraction_max 0.808
_diffrn_reflns_theta_full        25.242
_diffrn_reflns_theta_max         30.208
_diffrn_reflns_theta_min         2.982
_diffrn_ambient_environment      N~2~
_diffrn_ambient_temperature      100.01(10)
_diffrn_detector                 'Hybrid Pixel Array Detector'
_diffrn_detector_area_resol_mean 10.0000
_diffrn_detector_type            'Rigaku Saturn724+'
_diffrn_measured_fraction_theta_full 0.998
_diffrn_measured_fraction_theta_max 0.808
_diffrn_measurement_details      
;
List of Runs (angles in degrees, time in seconds):

  # Type    Start    End  Width  t~exp~   \w     \q     \k     \f   Frames
#--------------------------------------------------------------------------
  1  \w    -62.00 -32.00   0.50    2.00    --  -10.30  36.00 -54.00   60
  2  \w    -38.00  79.00   0.50    2.00    --  -10.30  57.00  90.00  234
  3  \w     29.00  59.00   0.50    2.00    --  -10.30  36.00 -54.00   60
;
_diffrn_measurement_device       'four-circle diffractometer'
_diffrn_measurement_device_type  'XtaLAB AFC12 (RCD3): Kappa single'
_diffrn_measurement_method       '\w scans'
_diffrn_measurement_specimen_support 'Mitegen 50um'
_diffrn_orient_matrix_type       
'CrysAlisPro convention (1999,Acta A55,543-557)'
_diffrn_orient_matrix_UB_11      -0.0152226000
_diffrn_orient_matrix_UB_12      -0.0810768000
_diffrn_orient_matrix_UB_13      0.0205016000
_diffrn_orient_matrix_UB_21      0.0277604000
_diffrn_orient_matrix_UB_22      -0.0370411000
_diffrn_orient_matrix_UB_23      0.0215680000
_diffrn_orient_matrix_UB_31      -0.0049634000
_diffrn_orient_matrix_UB_32      0.0420942000
_diffrn_orient_matrix_UB_33      0.0581652000
_diffrn_oxdiff_digest_frames     
;
0166b5f0fe4c86f724e6c3b266d2e968c300029499f
;
_diffrn_oxdiff_digest_hkl        
;
01bfc94518f7a7509aef32726d1fcc47ddfe5b
;
_diffrn_radiation_collimation    0.3
_diffrn_radiation_monochromator  mirror
_diffrn_radiation_probe          x-ray
_diffrn_radiation_type           'Mo K\a'
_diffrn_radiation_wavelength     0.71073
_diffrn_source                   'Rotating-anode X-ray tube'
_diffrn_source_current           24.0
_diffrn_source_power             1.2
_diffrn_source_target            Mo
_diffrn_source_type              'Rigaku (Mo) X-ray Source'
_diffrn_source_voltage           50.0
_reflns_Friedel_coverage         0.000
_reflns_Friedel_fraction_full    .
_reflns_Friedel_fraction_max     .
_reflns_number_gt                1838
_reflns_number_total             2080
_reflns_odcompleteness_completeness 99.56
_reflns_odcompleteness_iscentric 1
_reflns_odcompleteness_theta     26.32
_reflns_special_details          
;
 Reflections were merged by SHELXL according to the crystal
 class for the calculation of statistics and refinement.
 
 _reflns_Friedel_fraction is defined as the number of unique
 Friedel pairs measured divided by the number that would be
 possible theoretically, ignoring centric projections and
 systematic absences.
;
_reflns_threshold_expression     'I > 2\s(I)'
_computing_cell_refinement       'CrysAlisPro 1.171.42.96a (Rigaku OD, 2023)'
_computing_data_collection       'CrysAlisPro 1.171.42.96a (Rigaku OD, 2023)'
_computing_data_reduction        'CrysAlisPro 1.171.42.96a (Rigaku OD, 2023)'
_computing_molecular_graphics    'Olex2 (Dolomanov et al., 2009)'
_computing_publication_material  'Olex2 (Dolomanov et al., 2009)'
_computing_structure_refinement  'ShelXL (Sheldrick, 2015)'
_computing_structure_solution    'ShelXT (Sheldrick, 2015)'
_refine_diff_density_max         0.323
_refine_diff_density_min         -0.278
_refine_diff_density_rms         0.053
_refine_ls_extinction_coef       .
_refine_ls_extinction_method     none
_refine_ls_goodness_of_fit_ref   1.064
_refine_ls_hydrogen_treatment    constr
_refine_ls_matrix_type           full
_refine_ls_number_parameters     120
_refine_ls_number_reflns         2080
_refine_ls_number_restraints     0
_refine_ls_R_factor_all          0.0349
_refine_ls_R_factor_gt           0.0306
_refine_ls_restrained_S_all      1.064
_refine_ls_shift/su_max          0.002
_refine_ls_shift/su_mean         0.000
_refine_ls_structure_factor_coef Fsqd
_refine_ls_weighting_details     
'w=1/[\s^2^(Fo^2^)+(0.0428P)^2^+0.9349P] where P=(Fo^2^+2Fc^2^)/3'
_refine_ls_weighting_scheme      calc
_refine_ls_wR_factor_gt          0.0833
_refine_ls_wR_factor_ref         0.0867
_refine_special_details          ?
_olex2_refinement_description    
;
1. Fixed Uiso
 At 1.2 times of:
  All C(H) groups, All N(H) groups
 At 1.5 times of:
  All C(H,H,H) groups
2.a Aromatic/amide H refined with riding coordinates:
 N2(H2), C3(H3)
2.b Idealised Me refined as rotating group:
 C7(H7A,H7B,H7C), C5(H5A,H5B,H5C)
;
_atom_sites_solution_hydrogens   geom
_atom_sites_solution_primary     dual
_atom_sites_solution_secondary   ?
loop_
_atom_site_label
_atom_site_type_symbol
_atom_site_fract_x
_atom_site_fract_y
_atom_site_fract_z
_atom_site_U_iso_or_equiv
_atom_site_adp_type
_atom_site_occupancy
_atom_site_site_symmetry_order
_atom_site_calc_flag
_atom_site_refinement_flags_posn
_atom_site_refinement_flags_adp
_atom_site_refinement_flags_occupancy
_atom_site_disorder_assembly
_atom_site_disorder_group
S1 S 0.48887(2) 0.24759(4) 0.59691(3) 0.01520(12) Uani 1 1 d . . . . .
O1 O 0.37699(4) 0.11863(14) 0.53145(8) 0.0199(2) Uani 1 1 d . . . . .
O2 O 0.63268(4) 0.38637(14) 0.41480(8) 0.0181(2) Uani 1 1 d . . . . .
O3 O 0.68082(5) 0.45906(17) 0.59102(9) 0.0275(3) Uani 1 1 d . . . . .
N2 N 0.43836(5) 0.18026(16) 0.37082(9) 0.0145(2) Uani 1 1 d . . . . .
H2 H 0.441491 0.183755 0.290005 0.017 Uiso 1 1 calc R . . . .
N1 N 0.53848(5) 0.27406(15) 0.38394(10) 0.0141(2) Uani 1 1 d . . . . .
C6 C 0.67898(6) 0.46049(18) 0.48112(12) 0.0173(3) Uani 1 1 d . . . . .
C4 C 0.38467(6) 0.12463(18) 0.42024(12) 0.0150(3) Uani 1 1 d . . . . .
C2 C 0.57987(5) 0.32779(18) 0.46970(11) 0.0145(3) Uani 1 1 d . . . . .
C7 C 0.72440(6) 0.5435(2) 0.39636(13) 0.0208(3) Uani 1 1 d . . . . .
H7A H 0.723056 0.478860 0.316881 0.031 Uiso 1 1 calc GR . . . .
H7B H 0.764750 0.530663 0.432317 0.031 Uiso 1 1 calc GR . . . .
H7C H 0.715304 0.675801 0.384074 0.031 Uiso 1 1 calc GR . . . .
C5 C 0.33724(6) 0.0725(2) 0.32817(12) 0.0205(3) Uani 1 1 d . . . . .
H5A H 0.322194 -0.052837 0.346469 0.031 Uiso 1 1 calc GR . . . .
H5B H 0.354643 0.074443 0.245154 0.031 Uiso 1 1 calc GR . . . .
H5C H 0.303853 0.161702 0.332656 0.031 Uiso 1 1 calc GR . . . .
C1 C 0.48774(5) 0.23104(17) 0.43919(13) 0.0132(3) Uani 1 1 d . . . . .
C3 C 0.56286(6) 0.32295(19) 0.58913(11) 0.0161(3) Uani 1 1 d . . . . .
H3 H 0.587458 0.355520 0.657521 0.019 Uiso 1 1 calc R . . . .

loop_
_atom_site_aniso_label
_atom_site_aniso_U_11
_atom_site_aniso_U_22
_atom_site_aniso_U_33
_atom_site_aniso_U_23
_atom_site_aniso_U_13
_atom_site_aniso_U_12
S1 0.01451(19) 0.0216(2) 0.00954(17) 0.00022(11) 0.00114(10) 0.00047(11)
O1 0.0172(5) 0.0289(5) 0.0136(5) 0.0030(4) 0.0030(3) -0.0001(4)
O2 0.0142(4) 0.0269(5) 0.0133(4) -0.0018(4) 0.0005(3) -0.0050(4)
O3 0.0214(5) 0.0451(7) 0.0159(5) -0.0007(4) -0.0036(4) -0.0081(4)
N2 0.0126(5) 0.0211(6) 0.0097(5) 0.0005(4) 0.0003(4) -0.0008(4)
N1 0.0126(5) 0.0182(6) 0.0115(5) -0.0008(4) 0.0008(4) -0.0004(4)
C6 0.0138(6) 0.0192(7) 0.0189(6) -0.0013(5) -0.0022(5) 0.0001(4)
C4 0.0133(6) 0.0168(6) 0.0150(6) 0.0014(5) 0.0012(4) 0.0010(4)
C2 0.0136(6) 0.0162(6) 0.0137(6) -0.0006(5) 0.0007(4) -0.0005(4)
C7 0.0148(6) 0.0257(7) 0.0219(7) 0.0007(5) 0.0000(5) -0.0035(5)
C5 0.0139(6) 0.0295(7) 0.0181(6) 0.0009(5) -0.0006(5) -0.0024(5)
C1 0.0136(6) 0.0151(6) 0.0109(6) 0.0005(4) 0.0006(4) 0.0012(4)
C3 0.0156(6) 0.0205(7) 0.0122(6) -0.0002(5) -0.0006(4) -0.0007(5)

_geom_special_details            
;
 All esds (except the esd in the dihedral angle between two l.s. planes)
 are estimated using the full covariance matrix.  The cell esds are taken
 into account individually in the estimation of esds in distances, angles
 and torsion angles; correlations between esds in cell parameters are only
 used when they are defined by crystal symmetry.  An approximate (isotropic)
 treatment of cell esds is used for estimating esds involving l.s. planes.
;
loop_
_geom_bond_atom_site_label_1
_geom_bond_atom_site_label_2
_geom_bond_distance
_geom_bond_site_symmetry_2
_geom_bond_publ_flag
S1 C1 1.7156(14) . ?
S1 C3 1.7289(13) . ?
O1 C4 1.2193(16) . ?
O2 C6 1.3618(15) . ?
O2 C2 1.3790(15) . ?
O3 C6 1.1932(16) . ?
N2 C4 1.3649(16) . ?
N2 C1 1.3714(16) . ?
N1 C2 1.3625(16) . ?
N1 C1 1.3111(17) . ?
C6 C7 1.4881(18) . ?
C4 C5 1.4977(17) . ?
C2 C3 1.3500(17) . ?

loop_
_geom_angle_atom_site_label_1
_geom_angle_atom_site_label_2
_geom_angle_atom_site_label_3
_geom_angle
_geom_angle_site_symmetry_1
_geom_angle_site_symmetry_3
_geom_angle_publ_flag
C1 S1 C3 89.24(6) . . ?
C6 O2 C2 122.05(10) . . ?
C4 N2 C1 124.12(11) . . ?
C1 N1 C2 109.38(11) . . ?
O2 C6 C7 109.86(11) . . ?
O3 C6 O2 123.40(12) . . ?
O3 C6 C7 126.73(12) . . ?
O1 C4 N2 121.39(12) . . ?
O1 C4 C5 123.59(11) . . ?
N2 C4 C5 115.02(11) . . ?
N1 C2 O2 111.27(10) . . ?
C3 C2 O2 131.26(11) . . ?
C3 C2 N1 117.41(11) . . ?
N2 C1 S1 124.72(10) . . ?
N1 C1 S1 115.30(10) . . ?
N1 C1 N2 119.98(12) . . ?
C2 C3 S1 108.64(9) . . ?

_shelx_res_file                  
;
TITL avs04_106_auto_a.res in Pbcn
    avs04_106_auto.res
    created by SHELXL-2018/3 at 19:54:31 on 11-Dec-2023
REM Old TITL AVS04_106_auto in Pbcn
REM SHELXT solution in Pbcn: R1 0.109, Rweak 0.001, Alpha 0.012
REM <I/s> 0.335 for 300 systematic absences, Orientation as input
REM Formula found by SHELXT: C8 N2 O2 S
CELL 0.71073 22.1621 7.1809 10.8505 90 90 90
ZERR 8 0.003 0.001 0.0015 0 0 0
LATT 1
SYMM 0.5-X,0.5-Y,0.5+Z
SYMM -X,+Y,0.5-Z
SYMM 0.5+X,0.5-Y,-Z
SFAC C H N O S
UNIT 56 64 16 24 8

L.S. 25
PLAN  5
SIZE 0.22 0.05 0.02
TEMP -173
BOND
list 4
fmap 2 53
ACTA
OMIT 2 0 0
REM <olex2.extras>
REM <HklSrc "%.\\AVS04_106_auto.hkl">
REM </olex2.extras>

WGHT    0.042800    0.934900
FVAR       0.52478
S1    5    0.488865    0.247593    0.596905    11.00000    0.01451    0.02157 =
         0.00954    0.00022    0.00114    0.00047
O1    4    0.376989    0.118632    0.531449    11.00000    0.01716    0.02890 =
         0.01357    0.00302    0.00295   -0.00007
O2    4    0.632677    0.386374    0.414800    11.00000    0.01424    0.02688 =
         0.01327   -0.00181    0.00054   -0.00502
O3    4    0.680819    0.459057    0.591017    11.00000    0.02142    0.04506 =
         0.01588   -0.00068   -0.00364   -0.00811
N2    3    0.438363    0.180258    0.370822    11.00000    0.01257    0.02106 =
         0.00974    0.00049    0.00034   -0.00079
AFIX  43
H2    2    0.441491    0.183755    0.290005    11.00000   -1.20000
AFIX   0
N1    3    0.538475    0.274060    0.383939    11.00000    0.01264    0.01822 =
         0.01151   -0.00079    0.00080   -0.00038
C6    1    0.678985    0.460493    0.481120    11.00000    0.01377    0.01917 =
         0.01886   -0.00132   -0.00222    0.00012
C4    1    0.384671    0.124633    0.420245    11.00000    0.01327    0.01682 =
         0.01500    0.00136    0.00115    0.00095
C2    1    0.579867    0.327787    0.469701    11.00000    0.01358    0.01618 =
         0.01372   -0.00062    0.00068   -0.00048
C7    1    0.724401    0.543543    0.396363    11.00000    0.01478    0.02571 =
         0.02186    0.00068   -0.00003   -0.00349
AFIX 137
H7A   2    0.723056    0.478860    0.316881    11.00000   -1.50000
H7B   2    0.764750    0.530663    0.432317    11.00000   -1.50000
H7C   2    0.715304    0.675801    0.384074    11.00000   -1.50000
AFIX   0
C5    1    0.337242    0.072478    0.328175    11.00000    0.01386    0.02955 =
         0.01814    0.00091   -0.00055   -0.00243
AFIX 137
H5A   2    0.322194   -0.052837    0.346469    11.00000   -1.50000
H5B   2    0.354643    0.074443    0.245154    11.00000   -1.50000
H5C   2    0.303853    0.161702    0.332656    11.00000   -1.50000
AFIX   0
C1    1    0.487741    0.231038    0.439186    11.00000    0.01362    0.01515 =
         0.01089    0.00049    0.00060    0.00124
C3    1    0.562860    0.322945    0.589133    11.00000    0.01565    0.02047 =
         0.01217   -0.00016   -0.00062   -0.00073
AFIX  43
H3    2    0.587458    0.355520    0.657521    11.00000   -1.20000
AFIX   0
HKLF 4


REM  avs04_106_auto_a.res in Pbcn
REM wR2 = 0.0867, GooF = S = 1.064, Restrained GooF = 1.064 for all data
REM R1 = 0.0306 for 1838 Fo > 4sig(Fo) and 0.0349 for all 2080 data
REM 120 parameters refined using 0 restraints

END

WGHT      0.0428      0.9349

REM Highest difference peak  0.323,  deepest hole -0.278,  1-sigma level  0.053
Q1    1   0.3583  0.1054  0.3770  11.00000  0.05    0.32
Q2    1   0.7034  0.4993  0.4383  11.00000  0.05    0.31
Q3    1   0.5779  0.2897  0.5321  11.00000  0.05    0.29
Q4    1   0.4183  0.1364  0.3975  11.00000  0.05    0.27
Q5    1   0.5630  0.3726  0.5270  11.00000  0.05    0.27
;
_shelx_res_checksum              43409
_shelx_hkl_file                  
;
   0   0  -1    0.02    0.07
   0   0   1   -0.02    0.08
   0   0  -3    0.45    0.36
   0   0   3    0.30    0.34
   0   0  -4 9999.00  225.80
   0   0  -5    0.89    0.51
   0   0  -6 5532.17  125.94
   0   0  -7    0.20    0.59
   0   0   7    0.61    0.62
   0   0   8   14.21    1.51
   0   0  -8   16.46    1.49
   0   0   9    0.32    0.73
   0   0  10 1782.43   43.29
   0   0  11    1.94    1.10
   0   0  12  355.22   11.43
   0   0  13    1.88    1.41
   0   0  14  488.53   15.04
   0   1   0    0.28    0.30
   0   1  -1    0.02    0.24
   0  -1   1    0.16    0.23
   0   1   1    0.52    0.32
   0   1  -1    0.04    0.34
   0  -1  -2    0.02    0.18
   0   1  -2    0.27    0.32
   0  -1   2    0.04    0.28
   0  -1  -3    0.04    0.24
   0   1   3    0.35    0.25
   0   1  -3   -0.07    0.27
   0   1   3    0.04    0.28
   0   1  -3    0.27    0.39
   0  -1   3    0.06    0.33
   0   1  -4    0.11    0.28
   0   1   4    0.11    0.36
   0  -1  -4   -0.05    0.34
   0   1  -4    0.14    0.47
   0  -1   4    0.15    0.44
   0   1   4    0.07    0.29
   0   1  -5   -0.25    0.53
   0   1   5    0.07    0.40
   0  -1  -5   -0.06    0.42
   0  -1   5   -0.09    0.44
   0   1   6   -0.46    0.60
   0   1  -6   -0.59    0.64
   0  -1  -6   -0.23    0.55
   0  -1   6    0.23    0.54
   0   1  -7   -0.99    0.81
   0  -1  -7    0.54    0.57
   0   1   7    0.22    0.63
   0   1   8   -0.38    0.68
   0  -1  -8    0.10    0.59
   0   1  -8    0.12    0.72
   0  -1  -9   -0.81    1.08
   0  -1  10   -0.95    1.22
   0   1  10    0.32    0.95
   0  -1  11   -0.62    1.25
   0   1  11   -0.55    1.24
   0   1  12    0.20    1.33
   0  -1  12   -0.46    1.42
   0  -1  13   -1.28    1.96
   0   1  13   -1.29    1.64
   0   2   0 2789.41   62.40
   0  -2   0 2754.92   62.42
   0   2   0 2670.18   63.52
   0   2  -1 1132.59   26.82
   0  -2   1 1201.93   26.86
   0   2  -1 1184.03   27.73
   0   2   1 1146.19   27.68
   0  -2   2  337.55    8.58
   0   2  -2  345.67    9.08
   0  -2   3   31.18    1.60
   0  -2  -3   34.88    1.16
   0   2   3   35.14    1.79
   0   2  -3   32.04    1.69
   0   2   3   34.19    1.19
   0   2   4 1790.00   41.83
   0  -2   4 1834.54   42.05
   0   2  -4 1749.30   41.80
   0   2   4 1803.72   41.28
   0  -2  -4 1811.42   41.17
   0   2  -5 1110.79   25.72
   0   2  -5 1020.27   25.29
   0  -2  -5 1050.79   24.94
   0   2   5 1045.42   25.33
   0   2   5 1094.15   25.13
   0  -2   5 1092.40   25.89
   0   2   6 1217.70   28.62
   0  -2   6 1220.30   29.43
   0  -2  -6 1192.99   28.39
   0   2  -6 1209.00   29.12
   0  -2   7  654.28   17.18
   0  -2  -7  654.18   16.13
   0   2   7  639.32   16.34
   0   2  -7  660.46   16.79
   0  -2  -8   79.47    3.15
   0   2   8   73.94    3.25
   0  -2   8   78.56    3.80
   0  -2  -9  390.37   10.55
   0   2   9  379.54   10.86
   0  -2   9  383.83   11.63
   0   2  10  205.50    6.88
   0  -2  10  190.04    7.36
   0   2  11  184.09    6.65
   0   2  12   14.49    1.85
   0  -2  13   15.35    2.52
   0  -3   0    0.11    0.20
   0   3   0    0.12    0.64
   0   3   0    0.18    0.23
   0   3   1    0.24    0.65
   0   3  -1   -0.30    0.34
   0   3  -1    0.12    0.63
   0  -3   1   -0.09    0.29
   0  -3   2   -0.06    0.37
   0   3  -2   -0.71    0.72
   0   3  -2   -0.06    0.42
   0  -3   3   -0.16    0.51
   0   3  -3   -0.15    0.51
   0   3   3   -1.18    0.77
   0   3  -3   -0.12    0.61
   0  -3  -4    0.21    0.23
   0   3  -4   -0.23    0.62
   0   3  -4   -0.62    0.59
   0  -3   4    0.10    0.50
   0   3   4    0.12    0.64
   0   3   5    0.09    0.30
   0  -3  -5    0.24    0.27
   0   3  -5   -0.11    0.57
   0  -3   5    0.12    0.60
   0   3   5   -0.34    0.66
   0   3  -5   -0.31    0.64
   0  -3  -6    0.05    0.42
   0   3   6   -0.19    0.41
   0  -3   6    0.14    0.70
   0   3  -6   -0.58    0.75
   0   3   6    0.11    0.65
   0  -3  -7   -0.54    0.71
   0   3   7    0.08    0.59
   0  -3   7   -1.39    1.01
   0   3   8   -0.10    0.60
   0  -3   8   -0.17    0.99
   0  -3  -8   -0.24    0.74
   0  -3   9   -1.15    1.48
   0   3   9   -0.11    0.79
   0  -3  -9   -1.32    1.09
   0  -3  10    1.27    1.25
   0  -3  11   -1.15    1.60
   0  -3  12   -1.28    1.67
   0   4   0  395.03   11.49
   0   4   0  392.11    9.40
   0   4   1   22.73    1.97
   0  -4   1   18.82    1.10
   0   4  -1   23.19    1.95
   0   4  -1   22.50    1.14
   0   4  -2    0.52    0.48
   0   4  -2   -0.31    0.76
   0  -4   2   -0.07    0.37
   0   4  -3   -0.16    0.89
   0   4  -3    0.49    0.51
   0   4   3    1.89    0.92
   0  -4   3    0.27    0.50
   0   4  -4  970.43   23.11
   0   4  -4  958.04   24.12
   0   4   4  950.97   24.14
   0  -4   4  918.53   23.23
   0   4  -5    5.61    1.22
   0   4  -5    7.22    1.06
   0  -4  -5    7.89    0.46
   0  -4   5    7.15    1.11
   0   4   5   10.00    1.43
   0  -4   6  552.24   15.20
   0   4  -6  583.06   15.03
   0  -4  -6  566.69   13.44
   0   4  -6  577.91   15.56
   0   4   6  554.38   15.40
   0   4  -7    1.26    0.96
   0   4   7    2.62    0.95
   0  -4   7    1.63    0.92
   0  -4  -7    1.42    0.50
   0  -4  -8  155.18    4.59
   0  -4   8  147.57    5.98
   0  -4   9   22.57    2.31
   0  -4  10  566.57   16.43
   0  -4  11    6.07    1.82
   0  -4  12    9.83    2.06
   0   5   0    0.14    0.33
   0   5   0   -0.60    0.97
   0   5  -1   -0.60    1.14
   0   5   1   -0.80    1.10
   0   5  -1   -0.58    0.51
   0  -5   1   -0.30    0.46
   0  -5   2    0.08    0.53
   0   5  -2    0.20    1.05
   0   5  -2   -0.28    0.58
   0   5  -3    0.35    0.68
   0   5  -3   -0.20    1.16
   0   5   3   -0.20    1.21
   0  -5   3   -0.39    0.73
   0  -5   4    0.12    0.72
   0   5  -4   -0.30    0.70
   0   5  -4   -0.58    1.01
   0   5   5    0.78    0.95
   0   5  -5   -0.23    0.79
   0  -5   5   -0.27    0.72
   0   5  -5    1.80    1.07
   0   5   6    0.59    1.05
   0  -5   6   -0.46    0.97
   0   5  -6   -0.20    1.10
   0  -5   7   -1.02    1.27
   0   5  -7   -0.81    1.47
   0   5   7    0.20    1.20
   0  -5   8    2.83    1.21
   0  -5   9   -1.48    1.49
   0  -5  10   -1.16    1.77
   0  -5  11   -2.56    2.05
   0   6   0  585.70   13.82
   0   6   0  587.25   17.23
   0   6   1   95.15    5.15
   0   6  -1   90.81    5.02
   0   6  -1  102.68    3.20
   0   6  -2   23.88    2.59
   0   6  -2   24.73    1.48
   0   6  -3  202.64    5.96
   0  -6   3  185.54    6.09
   0   6   3  202.25    7.88
   0   6  -3  197.80    7.85
   0  -6   4  338.81    9.67
   0   6  -4  321.29    9.20
   0   6   4  344.58   11.31
   0   6  -4  329.27   11.16
   0   6   5   35.53    3.16
   0   6  -5   30.31    2.96
   0  -6   5   27.59    2.17
   0  -6   6  359.96   10.85
   0   6   6  342.62   11.68
   0   6  -6  362.72   11.94
   0   6   7    2.85    1.57
   0  -6   7    2.60    1.32
   0  -6   8   17.06    2.19
   0  -6   9   30.42    2.84
   0  -6  10  252.33    9.38
   0   7   0   -0.29    1.45
   0   7   0   -0.35    0.35
   0   7  -1   -2.32    2.06
   0   7  -2    0.23    0.65
   0   7  -2   -0.87    1.48
   0   7   3   -3.85    2.13
   0   7   4   -0.29    1.72
   0   7  -4   -0.54    1.02
   0   7  -4   -2.31    1.83
   0   7  -5   -2.02    1.69
   0   7   5    0.87    1.49
   0   7   6   -0.29    1.40
   0  -7   6   -0.52    1.10
   0   7  -6   -1.16    1.74
   0  -7   7   -0.19    1.42
   0  -7   8   -0.21    1.50
   0  -7   9   -1.83    1.87
   0   8   0  207.67    9.29
   0   8  -1   48.79    4.33
   0   8   2   95.12    6.16
   0   8  -2  109.75    6.41
   0   8  -3  113.46    6.50
   0   8   3  114.61    6.59
   0   8   4   66.05    5.08
   0   8  -4   77.55    5.26
   0   8   5   38.07    3.91
   0   8  -5   44.69    4.14
   1   0  -1   -0.26    0.11
  -1   0  -1   -0.05    0.09
  -1   0   1    0.13    0.12
   1   0   1    0.02    0.09
  -1   0  -2   13.04    0.69
   1   0   2   11.06    0.65
   1   0  -2   11.54    0.67
  -1   0   2   10.13    0.65
   1   0   3   -0.05    0.31
  -1   0  -3   -0.05    0.33
  -1   0   3    0.26    0.32
   1   0  -3    0.33    0.34
   1   0  -4 1306.90   30.38
  -1   0  -4 1293.96   30.32
  -1   0  -5    0.66    0.52
   1   0  -5    1.16    0.46
  -1   0  -6  352.81    9.49
   1   0  -6  351.43    9.45
  -1   0  -7   -0.20    0.58
   1   0  -7   -0.31    0.55
  -1   0   7   -0.25    0.56
   1   0   7    0.12    0.53
  -1   0  -8  116.16    4.26
  -1   0   8  106.65    4.48
   1   0   8  116.65    4.61
   1   0  -8  112.85    4.25
   1   0   9   -0.64    0.80
  -1   0   9    0.31    0.83
  -1   0  10  394.21   12.17
   1   0  10  436.67   12.43
  -1   0  11    0.60    0.94
   1   0  11    0.20    0.90
  -1   0  12  141.99    6.16
   1   0  12  141.43    6.07
  -1   0  13   -0.93    1.17
   1   0  13   -0.23    1.29
   1   0  14    5.05    1.83
  -1  -1   0   70.27    2.20
   1   1   0   70.86    2.23
   1   1   1  189.71    4.96
   1   1  -1  188.52    4.96
   1   1  -1  188.25    4.76
  -1  -1   1  181.95    4.72
  -1   1  -1  192.96    4.74
   1  -1   1  191.29    4.72
  -1  -1   1  194.77    4.94
  -1  -1  -1  188.70    4.91
  -1   1  -2  324.30    8.00
   1  -1   2  322.09    7.97
  -1  -1   2  325.42    8.03
   1   1  -2  338.75    8.03
   1  -1  -2  318.37    7.65
  -1  -1  -2  317.17    7.61
  -1  -1  -2  323.03    7.93
   1   1  -2  312.29    7.95
  -1  -1  -3   24.54    1.10
  -1  -1   3   24.24    1.15
   1   1   3   23.90    1.08
   1   1  -3   27.33    1.32
   1  -1   3   25.84    1.30
  -1   1  -3   25.74    1.31
   1  -1  -3   25.79    1.09
  -1  -1   3   25.85    1.34
  -1  -1  -3   26.64    1.09
  -1   1   3   23.61    1.09
  -1  -1  -4   57.83    2.06
   1   1  -4   57.17    2.32
  -1   1   4   56.04    2.12
  -1   1  -4   56.51    2.28
  -1   1   4   56.73    1.90
  -1   1  -4   58.55    1.92
   1   1   4   55.94    2.10
   1  -1   4   54.85    2.29
   1  -1  -4   57.40    2.06
  -1  -1   4   56.84    2.36
  -1   1   5   48.45    2.13
  -1   1   5   52.92    1.69
   1  -1   5   51.54    2.37
  -1  -1  -5   51.70    2.06
  -1   1  -5   50.60    2.26
   1   1  -5   48.15    2.22
  -1   1  -5   49.95    1.65
   1   1   5   48.15    2.10
   1  -1  -5   47.81    2.01
  -1  -1   5   45.75    2.28
   1  -1   6  282.04    8.29
  -1  -1  -6  284.91    7.80
  -1   1  -6  289.41    8.15
   1   1   6  292.60    8.02
   1  -1  -6  290.23    7.85
  -1  -1   6  293.19    8.40
   1  -1  -6  285.70    6.90
   1   1  -6  287.26    8.12
  -1   1   6  283.44    8.02
   1  -1   6  288.32    6.88
  -1  -1  -7  449.59   11.87
  -1   1  -7  442.04   12.14
   1  -1  -7  445.30   11.86
  -1   1   7  469.68   12.22
   1   1   7  473.66   12.25
   1   1  -7  463.97   12.25
  -1  -1  -8    0.73    0.68
  -1   1  -8    0.12    0.79
   1   1   8    1.02    0.70
   1   1  -8    0.37    0.71
   1  -1  -8    1.04    0.65
  -1   1   8    0.75    0.65
  -1   1   9  600.11   15.70
   1  -1  -9  561.54   15.15
  -1  -1  -9  581.22   15.18
   1   1   9  596.31   15.67
   1   1  10  110.38    4.71
   1  -1  10  108.09    5.00
  -1  -1  10  104.99    4.93
  -1   1  10  114.02    4.80
   1  -1  11   61.64    3.85
  -1   1  11   70.31    3.81
   1   1  11   72.17    3.79
  -1  -1  11   71.25    4.09
   1   1  12   22.52    2.34
  -1  -1  12   24.56    2.60
  -1   1  12   23.99    2.35
   1  -1  12   26.58    2.62
   1  -1  13  832.29   23.15
   1   1  13  846.33   22.79
  -1  -1  13  845.88   23.20
   1   1  14   -0.23    1.40
   1   2   0   -0.19    0.23
  -1  -2   0    0.46    0.66
   1   2   0    0.54    0.61
   1  -2   0    0.12    0.22
  -1   2   0    0.22    0.25
   1  -2   1 5904.69  129.88
   1   2   1 5755.32  130.66
  -1  -2   1 5740.39  130.66
   1   2  -1 5575.17  129.88
  -1  -2  -1 5772.72  130.66
  -1  -2   1 5851.90  129.89
   1   2  -1 5835.69  130.67
  -1   2  -1 5632.15  129.84
  -1  -2   2   15.61    0.99
  -1  -2  -2   18.34    1.26
   1  -2   2   17.14    1.01
   1   2  -2   16.65    1.20
   1   2  -3   69.06    2.71
  -1  -2  -3   68.76    2.04
   1  -2   3   63.87    2.54
  -1  -2   3   66.70    2.60
  -1   2   3   68.05    2.76
   1  -2  -3   70.33    2.06
  -1   2  -3   62.88    2.67
   1   2   3   67.04    2.70
   1  -2  -4   14.34    0.83
   1   2  -4   15.55    1.19
  -1   2   4   13.10    0.85
  -1   2   4   14.81    1.19
  -1  -2  -4   13.85    0.82
   1  -2   4   16.70    1.24
  -1   2  -4   15.56    1.22
   1   2   4   13.54    0.85
  -1  -2   4   15.41    1.22
   1   2   4   16.31    1.21
   1  -2   5   42.44    2.22
  -1   2  -5   43.27    2.21
   1  -2  -5   40.84    1.72
  -1   2   5   40.12    1.95
  -1  -2   5   43.24    2.26
  -1   2  -5   40.14    1.95
   1   2   5   45.50    1.87
  -1   2   5   46.32    1.90
   1   2  -5   46.07    2.22
  -1  -2  -5   41.86    1.71
  -1  -2  -6   12.50    0.99
   1   2   6   12.04    1.06
  -1   2  -6   11.34    1.06
   1   2  -6   12.33    1.27
  -1   2   6   12.30    1.08
   1  -2  -6   11.01    0.96
  -1  -2   6   12.80    1.35
   1  -2   6   13.44    1.33
  -1   2   6   11.16    1.04
  -1   2  -6   10.28    1.24
   1   2  -7   61.94    2.96
   1  -2   7   61.64    3.13
  -1  -2   7   65.72    3.25
   1  -2  -7   61.89    2.54
  -1   2  -7   63.31    3.01
  -1   2   7   62.30    2.75
  -1  -2  -7   57.74    2.48
   1   2   7   60.22    2.69
   1  -2   8   16.01    1.68
  -1   2   8   19.60    1.60
   1  -2  -8   19.07    1.44
  -1  -2  -8   17.24    1.35
  -1  -2   8   17.16    1.76
   1   2   8   16.15    1.45
   1  -2   9    8.24    0.52
   1  -2  -9    7.99    0.54
   1  -2  -9    9.57    1.23
  -1  -2   9   10.75    1.61
   1   2   9   11.26    1.40
   1  -2   9   11.02    1.68
  -1  -2  -9    7.93    0.53
  -1  -2  -9   10.47    1.28
  -1   2   9    9.45    1.26
  -1  -2  10   55.19    3.54
  -1   2  10   58.10    3.11
   1  -2  10   52.50    3.52
   1   2  10   60.65    3.14
   1   2  11   54.80    3.23
   1   2  12   -0.73    1.24
   1   2  13    6.72    1.62
  -1  -2  13    4.21    1.81
   1  -3   0   85.34    2.38
   1   3   0   81.17    2.35
  -1   3   0   81.14    3.53
  -1   3   0   85.17    2.35
   1   3   0   80.29    3.44
   1   3  -1  237.12    7.21
  -1  -3   1  240.89    6.16
  -1   3  -1  221.39    7.20
   1  -3   1  235.69    6.14
  -1   3   1  231.68    7.32
   1   3  -1  235.04    6.10
  -1   3  -1  243.57    6.09
   1   3   1  238.83    7.25
  -1   3  -2    2.94    0.56
   1   3  -2    2.64    0.54
  -1   3  -2    2.21    0.76
   1   3  -2    3.91    0.88
  -1  -3   2    2.92    0.54
   1  -3   2    2.19    0.50
  -1  -3   3  410.93   10.89
  -1   3  -3  414.57   11.59
   1   3   3  412.49   11.53
  -1   3   3  419.88   11.72
   1  -3   3  427.12   10.93
  -1   3  -3  436.42   10.84
   1   3  -3  438.99   10.86
   1   3  -3  414.76   11.44
  -1   3  -4    4.93    0.84
  -1   3   4    4.96    0.94
   1  -3   4    4.14    0.75
  -1  -3  -4    3.61    0.37
   1   3  -4    3.58    0.77
   1   3  -4    2.72    0.75
   1  -3  -4    4.27    0.40
   1   3   4    4.14    0.87
  -1  -3   4    4.70    0.78
   1   3   4    4.15    0.40
  -1   3  -4    3.58    0.85
  -1  -3   5    0.58    0.57
   1  -3  -5    0.71    0.34
   1   3   5    0.23    0.34
  -1  -3  -5    0.37    0.29
   1  -3   5    0.79    0.61
  -1   3   5    0.58    0.61
   1   3   5    0.12    0.64
  -1   3  -5   -0.35    0.62
   1   3  -5    0.31    0.57
   1   3  -5   -0.48    0.68
  -1   3  -5    0.10    0.62
   1  -3  -6    9.07    0.78
  -1  -3   6    6.61    1.07
  -1   3   6    8.46    1.08
  -1   3  -6    7.69    1.07
   1  -3   6    6.65    1.08
   1   3   6    8.71    0.80
  -1  -3  -6    6.70    0.70
  -1  -3  -7  670.79   16.45
  -1   3  -7  698.00   17.26
   1   3   7  671.02   16.62
  -1   3   7  684.11   17.19
   1  -3  -7  690.24   16.53
   1  -3   7  640.48   17.77
  -1  -3   7  668.21   17.86
   1  -3  -8    8.67    1.03
  -1  -3   8    8.79    1.44
   1   3   8   10.30    1.09
  -1  -3  -8   10.71    1.09
   1  -3   8    9.19    1.44
  -1  -3  -9  887.29   21.57
   1  -3  -9  874.58   21.53
  -1  -3   9  860.02   23.06
   1   3   9  903.88   21.95
   1  -3   9  866.68   23.13
   1  -3  10   17.22    2.14
   1   3  10   21.48    1.78
  -1  -3  10   16.72    2.14
   1  -3  10   17.47    1.14
   1  -3  11   -0.70    1.51
  -1  -3  11   -0.95    1.63
   1   3  11   -0.15    1.03
  -1  -3  12   14.73    2.28
   1  -3  12   18.66    2.41
   1   4   0   -0.78    0.92
  -1   4   0   -0.67    1.01
   1  -4   0    0.14    0.29
  -1   4   0   -0.26    0.31
   1   4   0   -0.43    0.33
  -1   4  -1   24.68    2.10
  -1  -4   1   21.52    1.18
   1   4  -1   19.68    1.84
   1  -4   1   19.85    1.15
  -1   4   1   20.77    1.97
  -1   4  -1   20.54    1.09
   1   4   1   20.01    1.88
   1   4  -1   23.93    1.17
  -1   4  -2   -0.16    0.77
   1   4  -2    0.20    0.43
  -1   4  -2   -0.13    0.46
   1  -4   2    0.22    0.40
   1   4  -2    0.15    0.73
  -1  -4   2    0.14    0.40
   1   4  -3   11.15    1.43
   1   4   3   13.05    1.55
   1  -4   3   11.61    1.09
  -1   4  -3   11.38    1.06
  -1  -4   3   11.74    1.05
  -1   4  -3   12.83    1.58
  -1   4   3    8.69    1.43
   1   4  -3   12.17    1.08
  -1   4  -4  107.55    3.84
   1   4  -4  108.71    4.61
  -1   4   4  108.64    4.61
  -1  -4   4   96.57    3.86
   1   4  -4  107.83    3.87
   1   4   4  109.14    4.63
  -1   4  -4  110.31    4.60
   1  -4   4   99.56    3.91
  -1   4  -5   84.47    3.40
   1   4  -5   83.26    3.39
  -1  -4  -5   79.54    2.16
  -1   4  -5   80.70    3.80
   1  -4  -5   77.50    2.17
   1   4  -5   74.08    3.75
  -1  -4   5   75.19    3.40
   1  -4   5   80.08    3.52
   1   4   5   80.24    3.85
  -1   4   5   77.19    3.75
   1   4  -6   64.44    3.16
  -1  -4  -6   65.90    2.12
  -1   4  -6   66.23    3.45
   1   4   6   58.90    3.38
   1  -4  -6   70.78    2.17
  -1   4  -6   69.04    3.21
   1   4  -6   58.79    3.39
   1  -4   6   64.61    3.30
  -1  -4   6   67.74    3.34
  -1   4   6   59.23    3.30
   1  -4   7   -0.33    0.90
  -1   4   7    0.15    0.90
  -1  -4  -7   -0.05    0.44
   1  -4  -7    0.16    0.48
  -1  -4   7    0.48    0.90
  -1   4  -7   -0.31    0.96
  -1  -4   8    5.06    1.29
  -1   4   8    5.32    1.12
   1  -4   8    4.19    1.25
   1  -4  -8    5.43    0.76
  -1  -4  -8    6.77    0.80
  -1  -4   9   17.00    2.08
   1  -4   9   21.38    2.23
  -1  -4  10   -1.12    1.70
   1  -4  10   -1.10    1.69
  -1  -4  11   37.48    3.31
   1  -4  11   54.04    3.76
  -1  -4  12   -0.26    1.57
   1  -4  12   -2.09    1.86
  -1   5   0  117.27    3.27
   1   5   0  110.25    5.12
   1   5   0  116.68    3.26
  -1   5   0  121.61    5.38
   1  -5   0  119.43    3.35
   1   5  -1  178.03    6.92
   1   5  -1  190.66    5.12
  -1   5  -1  182.79    5.05
   1   5   1  175.62    6.88
  -1   5   1  174.65    6.97
  -1   5  -1  185.42    7.12
   1  -5   1  180.88    5.14
   1   5  -2   73.37    4.04
   1  -5   2   80.58    3.01
   1   5  -2   81.40    2.93
  -1   5  -2   82.08    2.90
  -1   5  -2   78.16    4.21
  -1  -5   2   85.26    3.06
  -1   5  -3  636.81   17.62
  -1   5  -3  616.36   15.71
  -1  -5   3  623.36   15.99
   1   5  -3  649.31   15.85
  -1   5   3  649.77   17.82
   1   5  -3  618.63   17.52
   1   5   3  605.14   17.49
   1  -5   3  653.81   16.04
  -1   5  -4   40.51    2.16
  -1   5   4   37.21    2.87
  -1  -5   4   35.48    2.19
   1   5  -4   38.81    2.14
   1  -5   4   33.30    2.14
   1   5   4   38.65    2.90
   1   5  -4   34.47    2.83
  -1   5  -4   36.05    2.79
   1   5  -5    0.41    0.94
  -1   5  -5   -0.12    0.70
  -1   5   5   -0.39    0.95
  -1   5  -5   -0.20    0.97
  -1  -5   5    0.68    0.71
   1  -5   5   -0.27    0.66
   1   5  -5   -0.12    0.71
   1   5   5    0.80    0.98
   1  -5   6   14.66    1.71
  -1   5  -6   16.43    2.01
   1   5  -6   13.57    1.95
   1   5   6   15.65    1.95
  -1   5   6   15.83    1.90
  -1  -5   6   13.18    1.61
  -1   5   7  627.48   17.42
  -1  -5   7  637.05   17.20
  -1   5  -7  631.97   17.58
   1  -5   7  613.55   17.08
  -1  -5   8   -0.59    1.38
  -1   5   8    0.19    1.19
   1  -5   8   -0.38    1.26
  -1   5  -8    0.39    1.18
  -1  -5   9  232.30    8.45
   1  -5   9  225.17    8.27
  -1  -5  10    9.83    1.98
   1  -5  10    6.15    1.84
   1  -5  11   47.45    3.80
  -1  -5  11   53.19    3.90
  -1   6   0   -0.50    1.40
  -1   6   0   -0.58    0.52
   1   6   0   -0.04    0.43
   1   6   0   -0.73    1.43
   1   6   1    9.79    1.95
  -1   6  -1   13.96    1.00
  -1   6   1   12.96    2.20
   1   6  -1   14.28    2.10
  -1   6  -1    9.09    1.87
   1   6  -1   14.78    1.03
   1   6  -2   17.88    1.29
   1   6  -2   18.24    2.41
  -1   6  -2   17.33    1.31
  -1   6  -2   17.96    2.33
   1  -6   2   20.37    1.45
  -1   6   3   -0.49    1.65
   1   6  -3   -0.73    1.61
   1   6   3   -0.49    1.40
  -1   6  -3    0.48    1.34
   1  -6   3    0.85    0.74
  -1   6  -3    0.36    0.79
   1   6  -3   -0.55    0.90
  -1   6   4   33.31    3.10
   1   6   4   40.91    3.29
  -1   6  -4   30.65    2.99
  -1  -6   4   35.63    2.26
  -1   6  -4   35.46    2.16
   1   6  -4   37.55    2.22
   1   6  -4   38.46    3.30
   1  -6   4   36.82    2.28
   1   6  -5   52.15    3.81
  -1  -6   5   46.23    2.79
  -1   6  -5   56.65    3.84
   1   6   5   54.43    3.88
   1  -6   5   52.58    2.97
  -1   6   5   47.05    3.59
  -1  -6   6   35.20    2.66
   1   6   6   36.85    3.24
   1  -6   6   33.26    2.52
  -1   6   6   33.57    3.11
  -1   6  -6   38.27    3.38
  -1  -6   7   48.11    3.22
  -1   6  -7   45.41    3.55
   1  -6   7   41.62    2.97
  -1   6   7   54.77    3.74
   1  -6   8   68.45    3.93
  -1  -6   8   64.59    3.90
  -1   6   8   66.60    4.16
  -1  -6   9    0.44    1.44
   1  -6   9   -0.67    1.46
  -1  -6  10   -1.44    1.64
   1  -6  10    0.24    1.72
   1   7   0    1.83    0.39
   1   7   0    0.59    1.42
  -1   7   0    0.29    1.43
  -1   7   0    1.49    0.37
   1   7  -1   46.69    1.92
  -1   7  -1   45.45    1.89
  -1   7  -1   47.15    3.96
   1   7  -1   47.83    3.94
  -1   7  -2   -0.46    0.65
  -1   7  -2   -0.85    1.69
   1   7  -2   -0.08    0.69
   1   7  -2   -0.58    1.56
  -1   7  -3   68.96    2.96
   1   7  -3   73.77    3.03
   1   7   3   65.82    4.72
  -1   7   3   71.67    4.77
  -1   7  -3   60.81    4.45
   1   7  -3   63.74    4.55
   1   7  -4    6.41    1.94
   1  -7   4    3.60    1.02
  -1   7  -4    4.28    1.75
  -1   7   4    4.95    1.79
  -1   7  -4    4.50    1.06
   1   7  -4    4.14    1.04
   1   7   4    4.44    1.80
  -1   7  -5    1.15    1.42
   1   7   5    1.46    1.58
   1   7  -5    1.17    1.75
  -1   7   5   -0.29    1.41
   1  -7   5    2.94    1.10
   1  -7   6   -0.35    1.06
  -1   7  -6   -1.73    1.78
  -1   7   6    0.29    1.42
  -1   7   7    7.07    2.07
  -1   7  -7    6.04    2.12
   1  -7   7    8.37    1.67
   1  -7   8   47.68    3.40
   1  -7   9   72.85    4.40
  -1   8   0   -1.38    2.42
   1   8   0   -0.69    2.33
  -1   8  -1   -2.39    1.80
   1   8  -1    0.35    1.90
   1   8  -2   25.05    3.47
   1   8   2   24.87    3.36
  -1   8  -2   19.02    3.12
  -1   8   2   17.08    3.05
   1   8  -3   23.03    3.25
  -1   8   3   25.46    3.52
  -1   8  -3   26.20    3.35
   1   8   3   26.52    3.52
   1   8   4   -2.75    2.22
  -1   8  -4   -0.67    2.32
  -1   8   4   -1.38    2.48
   1   8  -4   -1.34    2.15
  -1   8   5   17.99    3.08
  -1   8  -5   16.28    2.88
  -1   8   6    1.67    2.10
  -1   8  -6   -1.33    2.36
  -2   0   0    0.14    0.11
  -2   0  -1    0.07    0.16
   2   0   1    0.02    0.17
  -2   0  -1    0.06    0.17
  -2   0   1    0.02    0.16
   2   0  -2 1160.43   26.72
  -2   0  -2 1169.69   26.46
  -2   0  -2 1138.23   26.64
   2   0   2 1164.96   26.70
   2   0  -3   -0.30    0.38
   2   0   3    0.10    0.30
  -2   0   3   -0.14    0.21
  -2   0  -3    0.02    0.19
  -2   0  -3   -0.14    0.35
  -2   0   3    0.05    0.33
   2   0  -4 2098.47   48.99
  -2   0  -4 2156.22   48.97
  -2   0  -5    0.07    0.48
   2   0  -5   -0.08    0.43
   2   0  -6 1462.40   34.16
  -2   0  -6 1425.19   34.12
  -2   0  -7   -0.10    0.62
  -2   0   7   -0.12    0.57
   2   0  -7   -0.31    0.56
   2   0   7    0.24    0.57
   2   0   8   78.55    3.62
   2   0  -8   87.10    3.57
  -2   0   8   84.41    3.77
  -2   0  -8   83.66    3.51
  -2   0   9   -0.16    0.87
   2   0   9   -0.32    0.80
   2   0  10  279.52    8.93
  -2   0  10  257.05    8.81
   2   0  11    0.20    0.93
  -2   0  11    0.20    0.96
  -2   0  12   -0.65    1.43
   2   0  12   -0.65    1.48
   2   0  13    0.69    1.35
   2   0  14   66.43    4.38
   2  -1   0    0.54    0.19
  -2  -1  -1    4.03    0.30
   2   1  -1    4.56    0.44
  -2   1  -1    4.34    0.43
  -2  -1  -1    4.26    0.52
   2  -1   1    4.40    0.41
  -2  -1  -2 1137.52   26.21
   2  -1  -2 1119.46   25.95
  -2  -1  -2 1173.66   25.91
  -2   1  -2 1077.90   26.20
  -2  -1   2 1146.14   26.31
   2  -1   2 1131.36   26.24
   2   1  -2 1119.51   26.28
  -2   1  -3   65.61    2.48
   2  -1  -3   73.19    2.27
   2   1  -3   73.68    2.54
  -2  -1   3   68.82    2.27
  -2  -1   3   71.37    2.53
  -2  -1  -3   72.36    2.25
  -2  -1  -3   72.07    2.21
   2  -1   3   74.96    2.52
   2   1   3   66.47    2.21
  -2  -1  -4   40.14    1.54
  -2  -1  -4   41.35    1.65
  -2   1   4   44.75    1.80
  -2   1  -4   42.92    1.91
   2   1  -4   44.78    1.97
   2   1   4   40.41    1.72
  -2  -1   4   40.77    1.94
   2  -1   4   40.79    1.88
   2  -1  -4   41.27    1.71
  -2  -1   4   40.00    1.56
   2  -1  -5  130.03    3.61
  -2  -1   5  130.22    4.45
   2   1   5  134.67    4.19
  -2  -1   5  136.55    3.72
   2   1  -5  130.09    4.38
  -2  -1  -5  130.76    3.66
   2  -1  -5  125.37    4.03
  -2   1   5  138.66    4.27
  -2  -1  -5  126.76    3.98
  -2   1  -5  139.97    4.39
   2  -1   5  133.57    4.45
  -2   1   6   21.33    1.47
  -2   1  -6   19.87    0.89
   2  -1  -6   20.80    0.89
   2   1  -6   16.28    1.38
   2  -1   6   21.90    1.59
  -2  -1   6   18.13    1.50
   2  -1  -6   17.42    1.27
   2  -1   6   18.23    0.83
   2   1   6   20.34    1.41
  -2  -1  -6   16.50    1.25
  -2   1   6   18.42    0.89
  -2   1  -6   17.49    1.39
  -2   1   7   50.21    2.62
   2   1   7   56.76    2.69
   2   1  -7   56.85    2.76
   2  -1  -7   57.78    2.57
  -2  -1  -7   54.93    2.49
  -2   1  -7   61.93    2.82
  -2  -1  -8    0.20    0.64
  -2   1  -8   -0.75    0.84
  -2   1   8    0.26    0.65
   2   1   8   -0.25    0.62
   2  -1  -8    0.11    0.63
   2   1  -8    0.38    0.77
   2   1   9   22.26    1.95
  -2  -1  -9   19.85    1.65
   2  -1  -9   17.50    1.62
   2   1  10   31.49    2.39
   2  -1  10   33.16    2.68
  -2  -1  10   29.87    2.60
  -2   1  10   27.26    2.26
   2   1  11   38.06    2.76
  -2   1  11   36.79    2.73
  -2  -1  11   33.90    2.91
   2  -1  11   38.54    2.99
   2   1  12   -1.57    1.35
  -2  -1  12   -0.69    1.34
   2  -1  12   -1.38    1.59
   2   1  13    1.30    1.49
  -2  -1  13    1.24    1.74
   2  -1  13   -1.73    2.02
   2   1  14    5.90    1.59
   2   2  -1   17.16    1.24
   2   2  -1   13.41    0.83
  -2   2  -1   13.63    0.80
   2  -2   1   13.76    0.80
   2   2   1   15.87    0.59
   2   2   1   13.83    1.21
  -2  -2   1   15.72    1.21
   2  -2  -1   15.05    0.57
  -2  -2  -1   15.00    1.19
   2   2   2 2547.35   57.23
   2   2  -2 2438.46   58.37
  -2  -2   2 2551.24   57.96
   2  -2   2 2547.88   57.87
  -2  -2  -2 2524.51   58.31
  -2  -2  -2 2528.06   57.22
   2  -2  -3    0.71    0.25
  -2  -2   3    0.86    0.42
   2  -2   3    1.09    0.42
  -2  -2   3    1.89    0.59
  -2  -2  -3    0.40    0.51
   2   2   3    1.21    0.29
  -2  -2  -3    0.89    0.26
  -2  -2  -4 3896.68   88.20
   2  -2   4 3961.71   89.07
   2   2   4 3897.97   88.29
  -2  -2   4 3787.72   88.92
   2  -2  -4 3891.06   88.24
  -2  -2  -4 3883.57   88.94
  -2  -2   4 3916.41   89.09
  -2  -2  -5    0.05    0.41
  -2  -2   5   -0.32    0.61
   2   2  -5   -0.39    0.71
  -2   2  -5    0.28    0.59
   2   2   5   -0.12    0.38
  -2   2  -5   -0.33    0.51
  -2   2   5    1.56    0.58
   2  -2   5   -0.31    0.56
   2  -2  -5   -0.06    0.39
   2  -2   6 2328.84   53.44
  -2   2   6 2264.40   52.51
   2  -2  -6 2233.06   52.36
  -2  -2   6 2218.55   53.35
   2   2  -6 2301.94   53.11
  -2   2  -6 2365.09   53.15
  -2   2  -6 2246.89   52.51
   2   2   6 2294.54   52.56
  -2  -2  -6 2250.30   52.32
   2   2   7    0.96    0.59
   2  -2  -7    0.33    0.52
  -2   2  -7    0.75    0.47
   2  -2   7   -0.28    0.74
  -2  -2   7    0.14    0.78
  -2   2   7    0.68    0.52
  -2  -2  -7    0.16    0.54
   2   2  -7   -0.12    0.84
  -2   2  -7   -0.24    0.80
  -2  -2   8   78.71    3.82
  -2  -2  -8   80.66    3.17
   2  -2   8   77.13    2.57
   2  -2   8   75.00    3.73
   2  -2  -8   83.57    2.67
   2   2   8   79.05    3.38
   2  -2  -8   79.35    3.19
   2  -2  -9    0.87    0.71
   2  -2  -9    0.45    0.34
  -2  -2   9    0.18    1.06
   2   2   9    0.13    0.90
   2  -2   9    0.69    0.31
   2  -2   9    0.18    1.10
  -2  -2  -9    0.32    0.84
   2  -2  10  948.65   25.68
  -2  -2  10  955.87   25.70
   2   2  11   10.10    1.58
   2   2  12   95.74    4.55
   2   2  13   34.77    2.85
  -2  -2  13   39.64    3.47
   2   2  14  232.94    8.51
  -2  -3   0   -0.57    0.73
   2   3   0   -0.24    0.65
  -2   3   0   -0.06    0.24
   2  -3   0   -0.16    0.23
   2   3   0   -0.16    0.25
   2   3   1   -0.12    0.63
   2   3  -1   -0.19    0.34
  -2  -3   1    0.23    0.67
   2   3  -1    0.12    0.64
   2  -3   1    0.18    0.29
  -2   3  -1    0.53    0.35
  -2  -3  -1    0.23    0.69
   2  -3  -1    0.19    0.15
   2   3   1    0.13    0.17
  -2  -3  -2  641.57   16.55
   2  -3   2  640.82   15.63
   2   3  -2  621.56   16.58
  -2  -3   2  633.82   15.66
  -2   3  -2  651.01   15.56
   2   3  -2  668.53   15.66
  -2   3  -3    0.62    0.68
   2   3  -3    1.01    0.54
   2   3   3    0.12    0.69
   2  -3  -3    0.65    0.19
   2   3  -3    0.85    0.67
  -2  -3   3   -0.24    0.67
   2   3   3    0.48    0.19
  -2   3  -3    0.15    0.49
  -2   3   3    0.64    0.72
   2  -3   3    0.72    0.47
  -2  -3   3    1.31    0.53
   2   3   4  153.12    5.21
   2   3  -4  154.15    5.18
   2   3  -4  147.07    4.69
   2  -3  -4  139.41    3.76
  -2  -3  -4  148.99    3.77
  -2   3  -4  140.96    5.06
  -2  -3   4  147.13    4.79
   2  -3   4  143.84    4.74
  -2   3  -4  144.40    4.68
   2   3   4  137.82    3.80
  -2   3   4  134.03    5.03
   2   3  -5  317.57    8.72
  -2   3  -5  314.06    8.96
  -2  -3   5  300.48    8.79
  -2   3  -5  316.16    8.75
  -2   3   5  298.70    8.93
  -2  -3  -5  308.48    7.66
   2  -3   5  307.18    8.83
   2  -3  -5  307.18    7.69
   2   3   5  293.88    7.74
   2   3   6  127.12    3.94
  -2  -3  -6  129.37    3.83
  -2  -3   6  116.82    4.68
   2  -3  -6  129.84    3.84
  -2   3  -6  133.52    4.68
   2  -3   6  124.39    4.76
  -2   3   6  124.70    4.57
  -2   3   7   83.18    3.45
  -2  -3  -7   84.16    3.00
   2  -3  -7   85.98    3.04
  -2   3  -7   81.17    3.43
   2  -3   7   86.27    3.92
   2   3   7   91.51    3.21
  -2  -3   7   80.63    3.85
  -2   3   8  126.06    4.42
  -2   3  -8  121.94    4.39
  -2  -3   8  125.32    5.24
   2  -3   8  125.59    5.21
  -2  -3  -8  124.62    4.16
   2   3   8  128.16    4.38
   2  -3  -8  128.04    4.21
  -2  -3   9   58.67    3.64
   2  -3   9   59.27    3.66
   2  -3  -9   62.82    2.85
   2   3   9   69.08    3.05
  -2  -3  -9   66.72    2.90
   2   3  10    5.14    1.11
  -2  -3  10    5.28    1.57
   2  -3  10    2.78    1.33
   2  -3  10    5.34    0.76
   2   3  11   37.52    2.55
  -2  -3  11   43.41    3.32
   2  -3  11   43.15    3.32
   2  -3  12   13.63    2.26
  -2  -3  12   11.44    2.09
   2   3  12   15.87    1.81
   2   4   0 1194.10   27.22
   2  -4   0 1156.22   27.25
  -2   4   0 1165.04   29.61
  -2   4   0 1206.86   27.20
   2   4   0 1130.30   29.29
   2  -4  -1  262.40    6.50
  -2   4  -1  281.12    8.89
   2   4  -1  261.01    8.56
   2   4  -1  276.03    7.06
   2   4   1  278.37    6.49
  -2   4  -1  283.02    7.06
   2  -4   1  275.67    7.15
  -2   4   1  266.11    8.79
   2   4   1  282.22    8.77
  -2   4  -2   91.07    3.03
   2   4  -2   87.93    3.04
   2  -4   2   88.24    3.10
  -2   4  -2   85.43    4.11
   2   4  -2   89.94    4.11
  -2   4  -3  281.60    7.74
  -2  -4   3  274.21    7.89
   2   4   3  280.28    8.96
   2   4  -3  293.96    7.84
   2   4  -3  280.29    8.92
  -2   4   3  298.81    9.26
   2  -4   3  273.74    7.87
  -2   4  -3  297.16    9.17
  -2   4  -4  706.60   19.02
   2   4   4  749.18   19.15
   2   4  -4  716.21   17.93
   2  -4   4  722.93   18.11
   2   4  -4  728.09   19.06
  -2   4  -4  702.46   17.82
  -2   4   4  715.37   19.13
  -2  -4   4  723.76   18.17
   2   4  -5   14.60    1.40
  -2   4  -5   12.77    1.34
   2  -4   5   10.90    1.29
   2   4   5   11.94    1.59
  -2  -4   5   11.23    1.31
  -2   4  -5    9.51    1.47
   2  -4  -5   13.06    0.65
  -2  -4  -5   13.41    0.66
  -2   4   5   10.70    1.51
  -2  -4   6  681.02   18.42
  -2   4  -6  681.99   18.63
  -2   4   6  672.71   18.59
   2  -4  -6  709.36   16.66
   2   4   6  717.07   16.77
   2   4  -6  713.60   18.22
   2  -4   6  725.05   18.51
  -2   4  -6  741.10   18.22
  -2  -4  -6  705.19   16.66
   2   4   7  121.41    3.76
  -2  -4   7  123.66    5.06
   2  -4   7  110.39    4.84
  -2   4   7  108.71    4.70
  -2   4  -7  117.21    4.81
   2  -4  -7  122.69    3.64
  -2  -4  -7  126.37    3.66
   2  -4  -8    0.95    0.59
   2  -4   8    0.55    1.10
  -2  -4  -8    0.40    0.57
   2   4   8    1.27    0.63
  -2   4  -8   -0.15    0.93
  -2   4   8   -0.15    0.88
  -2  -4   8    0.19    1.09
   2  -4   9  101.23    5.03
   2   4   9  115.84    4.02
  -2  -4   9  113.32    5.28
  -2  -4  10  269.16    9.47
   2  -4  10  263.55    9.37
   2  -4  11   40.74    3.37
  -2  -4  11   38.18    3.23
   2   5   0   -0.20    1.03
   2   5   0    0.12    0.34
  -2   5   0   -0.65    1.25
  -2   5   0   -0.08    0.33
   2  -5   0   -0.04    0.33
  -2   5  -1   56.92    2.09
   2   5   1   53.73    1.51
   2   5  -1   55.57    3.46
  -2   5  -1   51.88    3.55
   2   5  -1   53.42    2.06
   2  -5   1   53.69    2.14
  -2   5   1   57.03    3.63
   2   5   1   51.80    3.37
   2  -5   2   55.40    2.34
  -2   5  -2   48.13    3.33
   2   5  -2   53.46    2.23
   2   5  -2   46.47    3.23
  -2   5  -2   52.07    2.20
  -2   5  -3   32.75    1.82
   2   5  -3   35.98    1.93
   2   5  -3   36.14    2.83
   2  -5   3   31.82    1.90
  -2   5   3   33.53    2.82
  -2   5  -3   29.51    2.66
   2   5   3   32.82    2.78
  -2   5  -4    8.49    1.67
  -2   5   4    8.52    1.64
  -2   5  -4   12.47    1.25
   2   5  -4   14.43    1.89
   2   5  -4   12.71    1.27
   2  -5   4   13.05    1.37
   2   5   4   12.33    1.79
  -2  -5   4   11.03    1.26
   2   5   5    0.20    1.00
  -2  -5   5   -0.27    0.79
   2   5  -5    0.21    1.11
  -2   5  -5    0.99    0.95
  -2   5  -5    0.23    0.74
   2  -5   5   -0.14    0.66
   2   5  -5   -0.12    0.74
  -2   5   5   -0.80    1.01
  -2   5   6   24.28    2.31
  -2  -5   6   29.01    2.22
   2  -5   6   24.30    2.06
  -2   5  -6   23.05    2.32
  -2   5  -7   16.90    2.04
   2  -5   7   19.19    2.05
  -2  -5   7   19.98    2.12
  -2   5   7   19.19    2.11
   2  -5   8  350.92   11.17
  -2   5   8  371.06   11.28
  -2   5  -8  370.58   11.34
  -2  -5   8  351.34   11.21
   2  -5   9   18.40    2.32
  -2  -5   9   24.26    2.56
  -2  -5  10  481.08   14.39
   2  -5  10  452.60   14.18
  -2  -5  11   17.54    2.58
   2  -5  11   21.12    2.59
   2   6   0  377.55   12.46
  -2   6   0  386.69   12.66
   2   6   0  379.40    9.27
  -2   6   0  382.69    9.28
  -2   6   1   44.28    3.54
   2  -6   1   44.30    1.92
   2   6   1   38.84    3.30
   2   6  -1   42.67    1.81
  -2   6  -1   40.90    1.77
   2   6  -1   36.57    3.28
  -2   6  -1   44.56    3.50
   2   6  -2   72.62    4.53
  -2   6  -2   83.38    4.78
  -2   6  -2   78.28    2.96
   2  -6   2   88.71    3.21
   2   6  -2   79.05    2.98
  -2   6   3   66.55    4.29
   2   6   3   68.39    4.29
   2   6  -3   61.78    4.09
  -2   6  -3   68.65    4.23
  -2   6  -3   61.00    2.72
   2  -6   3   58.01    2.81
   2   6  -3   65.24    2.80
  -2   6  -4  235.16    7.05
   2  -6   4  240.18    7.39
   2   6  -4  237.18    7.09
   2   6  -4  216.30    8.68
  -2   6  -4  222.08    8.65
  -2   6   4  236.51    8.93
   2   6   4  238.37    8.97
   2  -6   5   23.23    2.01
  -2   6   5   22.58    2.65
  -2   6  -5   19.82    2.53
  -2   6   6  473.34   14.39
   2  -6   6  459.18   13.29
  -2   6  -6  466.09   14.36
  -2   6  -7  145.07    6.48
  -2   6   7  142.88    6.38
   2  -6   7  135.96    5.75
  -2   6   8   -0.23    1.54
   2  -6   8   -0.81    1.51
  -2   6  -8   -0.48    1.56
   2  -6   9   37.23    3.06
   2  -6  10  209.60    8.21
   2   7   0    0.13    0.33
  -2   7   0    0.20    0.37
  -2   7   0   -0.60    1.57
   2   7   0   -0.59    1.40
   2   7  -1  207.66    9.00
  -2   7  -1  225.03    6.04
   2   7  -1  226.86    6.08
  -2   7  -1  215.94    9.07
   2   7  -2    4.72    1.83
  -2   7  -2    5.65    0.91
   2  -7   2    5.29    0.88
   2   7  -2    5.60    0.89
  -2   7   3  187.61    8.25
   2  -7   3  192.40    6.16
  -2   7  -3  197.71    5.92
   2   7  -3  182.08    5.81
   2   7   3  190.40    8.33
  -2   7  -3  185.24    8.17
   2   7  -3  187.44    8.23
   2  -7   4   29.83    2.14
   2   7  -4   25.63    1.90
  -2   7  -4   26.20    1.93
  -2   7  -4   24.98    2.92
   2   7   4   28.62    3.23
  -2   7   4   28.29    3.15
  -2   7  -5   24.42    2.91
   2  -7   5   29.48    2.27
  -2   7   5   24.81    2.96
  -2   7   6   -0.86    1.59
   2  -7   6   -0.52    1.08
  -2   7  -6   -0.86    1.75
  -2   7   7   11.27    2.44
   2  -7   7    8.96    1.75
  -2   7  -7    5.71    2.18
   2  -7   8   28.34    2.82
  -2   7  -8   28.42    3.17
  -2   7   8   36.59    3.46
   2  -7   9    0.94    1.63
  -2   8   0  342.28   12.88
   2   8   0  371.72   13.30
   2   8  -1    3.79    2.04
  -2   8  -1    5.02    2.06
  -2   8   2   28.50    3.61
   2   8   2   34.14    3.82
  -2   8  -2   28.90    3.61
  -2   8  -3   -1.99    2.12
  -2   8   3   -0.69    2.13
  -2   8  -4  132.85    7.05
  -2   8   4  138.27    7.34
  -2   8  -5   34.37    3.74
  -2   8   5   42.98    4.11
  -2   8   6  180.95    8.50
  -2   8  -6  181.61    8.48
  -2   8   7   11.84    2.68
  -2   8  -7    8.20    2.17
  -3   0   0    0.38    0.26
   3   0   1    0.34    0.25
  -3   0   1    0.14    0.29
  -3   0  -1    0.30    0.24
  -3   0  -1    0.10    0.30
  -3   0  -2  367.05    8.83
   3   0   2  360.15    8.91
  -3   0  -2  369.66    8.90
  -3   0  -3    0.29    0.37
  -3   0  -3    0.07    0.25
  -3   0   3   -0.10    0.26
   3   0  -3   -0.11    0.39
   3   0   3   -0.05    0.32
  -3   0   4  348.02    8.45
   3   0  -4  346.17    9.04
  -3   0  -4  353.23    8.93
  -3   0  -4  346.52    8.39
   3   0  -5    0.08    0.43
  -3   0  -5    0.59    0.48
  -3   0  -6  472.67   12.07
   3   0  -6  460.59   12.14
  -3   0   7    0.64    0.69
   3   0   7   -0.24    0.63
   3   0  -7   -0.43    0.59
  -3   0  -7    1.99    0.67
   3   0  -8  129.54    4.63
  -3   0   8  126.66    4.90
   3   0   8  125.30    4.83
  -3   0  -8  117.14    4.44
   3   0   9   -0.16    0.81
  -3   0   9   -0.16    0.79
   3   0  10   82.96    4.18
  -3   0  10   85.76    4.22
   3   0  11   -0.20    0.99
   3   0  12  115.42    5.45
   3   0  13   -0.23    1.32
   3   0  14   15.21    2.45
   3  -1   0  774.00   17.86
  -3  -1  -1  443.39   10.50
   3  -1   1  461.20   10.69
  -3   1  -1  440.84   10.68
   3   1  -2 1042.39   23.66
   3  -1   2 1005.62   23.52
  -3   1  -2  987.00   23.52
  -3  -1  -2 1008.34   23.24
   3   1   3  525.69   13.32
   3  -1   3  575.77   13.70
   3  -1  -3  560.36   13.41
   3   1  -3  570.41   13.73
  -3  -1   3  563.11   13.76
  -3   1  -3  571.84   13.62
  -3  -1  -3  558.56   13.30
  -3  -1   4  273.57    7.42
   3  -1  -4  266.13    6.83
   3   1  -4  268.29    7.30
  -3  -1   4  262.92    6.87
   3  -1  -4  258.38    7.00
   3  -1   4  258.95    7.26
  -3  -1  -4  274.72    6.85
   3   1   4  271.69    7.03
  -3   1  -4  263.37    7.20
  -3  -1  -4  260.31    6.91
  -3  -1   5   -0.20    0.52
  -3  -1  -5   -0.05    0.31
   3  -1   5    0.84    0.52
   3   1  -5    0.99    0.60
   3   1   5    0.38    0.41
  -3   1  -5    0.08    0.49
   3  -1  -5    0.04    0.27
  -3  -1   5    0.19    0.32
   3  -1  -5    0.07    0.39
  -3  -1  -5    0.06    0.39
   3  -1   5    0.09    0.31
   3  -1   6  716.99   16.93
  -3  -1   6  701.88   18.31
  -3   1   6  711.86   17.95
   3  -1  -6  708.96   17.75
   3   1  -6  730.70   18.11
   3  -1  -6  721.99   16.99
   3   1   6  723.50   17.92
  -3   1  -6  715.86   17.98
   3  -1   6  696.04   18.19
  -3  -1  -6  742.90   17.07
  -3  -1   6  744.05   17.11
  -3  -1  -6  717.74   17.64
  -3  -1  -7  815.31   18.61
   3  -1  -7  758.12   19.77
  -3  -1  -7  772.28   19.72
  -3   1   7  811.92   18.75
   3   1  -7  807.61   20.21
   3   1   7  822.14   20.17
  -3   1   7  832.09   20.26
  -3  -1   7  798.16   18.69
  -3   1  -7  800.77   20.11
  -3   1  -7  816.06   18.68
   3  -1  -8   31.24    1.98
   3   1   8   32.80    2.13
  -3  -1  -8   33.48    2.00
  -3   1   8   34.47    2.21
   3   1   9 1050.34   25.20
   3  -1  -9  977.98   24.69
  -3  -1  -9  981.91   24.61
   3   1  10  192.37    6.77
   3  -1  10  196.47    7.20
  -3  -1  10  176.39    6.99
   3  -1  11    0.86    1.21
  -3  -1  11    3.62    1.36
   3   1  11    2.01    1.18
   3   1  12   18.59    2.13
   3  -1  12   15.58    2.18
   3   1  13  834.41   22.48
   3  -1  13  830.25   23.05
   3   1  14    9.86    1.97
   3  -2   0    0.15    0.26
  -3   2   0    0.12    0.29
  -3  -2   0   -0.08    0.60
  -3   2  -1 7031.16  162.03
  -3  -2  -1 7406.44  162.71
   3   2  -1 6980.04  162.12
  -3  -2   1 7209.00  162.68
   3  -2   1 7357.52  162.02
   3   2   2   82.81    2.31
   3  -2   2   82.59    2.73
  -3  -2  -2   84.95    2.31
  -3  -2  -2   80.06    2.99
   3  -2  -3   25.05    1.07
  -3  -2   3   23.36    1.46
   3   2   3   22.39    1.01
   3  -2   3   23.76    1.35
  -3  -2  -3   21.82    0.98
  -3  -2  -3   25.08    1.46
  -3  -2   3   23.38    1.38
   3  -2   4   34.36    1.80
  -3  -2   4   31.68    1.74
  -3  -2  -4   30.82    1.32
   3   2   4   29.42    1.36
  -3  -2   4   34.67    1.86
   3  -2  -4   29.64    1.35
  -3  -2  -4   29.07    1.67
  -3  -2  -5  551.78   13.90
  -3  -2   5  557.15   14.40
  -3  -2   5  562.73   13.99
   3  -2  -5  550.86   13.53
   3   2  -5  551.16   14.16
   3   2   5  541.54   13.54
  -3  -2  -5  558.28   13.46
   3  -2   5  545.94   14.23
  -3   2  -5  552.76   14.08
   3  -2  -6    0.37    0.48
  -3  -2   6    0.91    0.69
   3   2  -6    1.48    0.76
  -3   2  -6    0.75    0.72
  -3   2  -6    1.26    0.58
  -3   2   6    1.25    0.57
   3  -2   6    2.35    0.80
  -3  -2  -6    1.53    0.58
   3   2   6    0.89    0.52
   3  -2  -7   49.32    2.24
   3   2  -7   47.92    2.60
  -3   2  -7   49.33    2.15
  -3  -2   7   48.91    2.84
   3  -2   7   44.60    2.65
  -3   2   7   49.62    2.16
   3   2   7   49.95    2.37
  -3  -2  -7   49.19    2.23
  -3   2  -7   45.46    2.51
  -3  -2   8    4.11    1.08
  -3  -2  -8    3.99    0.83
   3  -2   8    3.09    0.58
   3  -2  -8    4.76    0.63
   3  -2  -8    2.58    0.80
  -3   2   8    2.23    0.55
   3   2   8    4.20    0.90
  -3   2  -8    3.15    0.62
   3  -2   8    3.71    1.08
  -3  -2   9   15.20    1.88
  -3  -2  -9   15.94    1.44
   3  -2  -9   15.99    1.46
   3  -2   9   14.84    1.74
   3   2   9   17.00    1.62
   3   2  10   40.68    2.59
   3  -2  10   30.94    2.77
  -3  -2  10   34.51    2.89
   3   2  11    2.66    1.08
   3   2  12  129.63    5.45
   3  -2  13    3.70    1.79
   3   2  13    4.61    1.43
   3   2  14    6.73    1.71
   3   3   0  663.87   17.55
  -3   3   0  697.78   16.03
  -3  -3   0  690.09   17.39
   3   3   0  692.11   16.07
   3  -3   0  668.78   16.02
   3   3  -1    0.87    0.69
   3   3  -1    1.60    0.43
   3  -3   1    0.54    0.33
   3   3   1    0.25    0.63
  -3  -3  -1    0.34    0.68
   3  -3  -1    0.74    0.23
  -3   3  -1    2.38    0.47
  -3  -3   1    0.69    0.67
   3   3   2  461.16   10.74
   3  -3  -2  462.18   10.73
   3  -3   2  456.40   11.51
  -3  -3  -2  449.82   12.34
  -3   3  -2  465.78   11.48
   3   3  -2  460.19   11.55
   3   3  -2  471.30   12.59
  -3   3  -3  406.90   10.21
   3  -3   3  390.17   10.28
  -3  -3   3  383.12   10.31
  -3  -3  -3  387.81   10.91
   3   3   3  396.52    9.36
  -3  -3   3  402.36   11.00
   3   3  -3  413.80   10.36
   3  -3  -3  389.92    9.37
  -3  -3  -4   21.22    1.69
  -3   3  -4   20.83    1.45
   3  -3  -4   21.69    0.99
   3  -3   4   22.61    1.53
   3   3   4   21.79    1.01
  -3  -3   4   20.60    1.50
  -3  -3   4   25.73    1.82
   3   3  -4   20.63    1.47
  -3  -3  -4   23.12    1.00
  -3   3   5   14.63    1.47
   3   3   5   14.27    0.93
  -3  -3  -5   15.10    0.91
  -3   3  -5   14.67    1.48
   3  -3  -5   15.99    0.94
   3  -3   5   14.03    1.34
  -3   3  -5   15.20    1.37
   3   3  -5   17.96    1.47
  -3  -3   5   16.96    1.47
   3  -3  -6   10.47    0.87
  -3   3  -6    9.98    1.23
   3   3   6   11.49    0.93
  -3  -3   6   10.16    1.30
  -3   3   6   11.02    1.29
   3  -3   6   10.54    1.28
  -3  -3  -6    9.33    0.83
   3  -3   7  773.45   20.48
   3  -3  -7  784.52   19.19
   3   3   7  816.43   19.40
  -3  -3   7  794.60   20.69
  -3  -3  -7  783.19   19.16
  -3   3   7  792.51   19.92
  -3   3  -7  814.49   20.00
   3   3   8   15.14    1.33
  -3   3  -8   13.35    1.34
  -3  -3   8   15.63    1.85
   3  -3   8   12.09    1.64
  -3  -3  -8   13.34    1.19
  -3   3   8   12.19    1.26
   3  -3  -8   12.83    1.15
   3  -3   9  175.23    6.70
  -3  -3  -9  175.11    5.56
  -3  -3   9  165.43    6.66
   3  -3  -9  186.77    5.65
   3   3   9  173.30    5.75
  -3   3   9  166.66    5.44
   3  -3  10   54.45    2.15
   3  -3  10   58.23    3.71
   3   3  10   51.65    2.82
  -3  -3  10   53.58    3.61
   3  -3  11  229.70    8.64
  -3  -3  11  237.14    8.72
   3   3  11  229.88    7.56
   3   3  12    2.71    1.11
   3  -3  12   -0.25    1.56
   3   3  13  384.71   11.67
  -3   4   0    0.04    0.34
   3  -4   0   -0.12    0.39
  -3  -4   0    0.91    1.05
   3   4   0    0.17    0.34
   3   4   0    0.16    1.02
   3  -4   1  564.04   13.79
   3   4   1  575.78   13.25
  -3  -4  -1  570.94   15.37
   3   4  -1  560.15   15.56
   3   4   1  562.53   15.59
   3   4  -1  570.84   13.79
  -3   4  -1  566.18   13.72
   3  -4  -1  561.47   13.24
   3   4  -2   53.02    2.16
  -3   4  -2   53.03    2.15
   3  -4   2   51.23    2.18
  -3  -4  -2   41.07    2.73
   3   4  -2   43.20    2.80
   3   4   3    2.69    1.07
   3   4  -3    3.64    1.00
   3   4  -3    4.76    0.81
  -3   4  -3    4.85    0.79
  -3   4   3    2.48    1.08
   3  -4   3    3.99    0.75
  -3   4  -3    2.90    0.98
   3   4  -4   21.40    1.61
  -3  -4   4   19.92    1.58
   3  -4  -4   23.93    0.80
  -3   4   4   20.03    2.01
  -3   4  -4   20.72    2.02
   3  -4  -4   21.85    0.79
  -3   4  -4   24.89    1.63
   3  -4   4   25.58    1.75
   3   4   4   22.99    0.82
   3  -4  -5   29.54    1.16
   3   4   5   29.08    1.18
   3   4  -5   35.11    2.10
  -3  -4   5   31.72    2.11
  -3   4   5   26.70    2.32
  -3   4  -5   31.11    1.96
  -3  -4  -5   31.99    1.17
   3  -4   5   28.16    1.97
  -3   4  -5   27.13    2.26
  -3  -4   6  308.97    9.43
   3   4  -6  311.50    9.18
   3  -4   6  311.30    9.38
   3  -4  -6  320.74    7.86
  -3   4  -6  314.88    9.13
  -3   4   6  304.44    9.69
   3   4   6  298.72    7.88
  -3   4  -6  303.06    9.67
  -3  -4  -6  321.52    7.84
   3  -4   7   15.50    1.73
  -3  -4  -7   18.25    1.11
  -3  -4   7   18.46    1.87
  -3   4   7   14.58    1.69
  -3   4  -7   13.79    1.74
   3   4   7   17.70    1.17
   3  -4  -7   14.94    1.05
   3   4   8  209.49    5.97
   3  -4   8  196.75    7.25
  -3   4  -8  198.55    6.88
  -3  -4   8  200.02    7.34
  -3  -4  -8  209.26    5.81
   3  -4  -8  214.51    5.89
  -3  -4   9   11.07    1.80
   3   4   9   13.40    1.29
  -3   4   9   11.31    1.49
   3  -4   9    6.52    1.47
  -3   4  -9    8.89    1.35
   3  -4  10   25.51    2.66
   3   4  10   28.56    1.96
   3  -4  11   13.34    2.17
   3   4  11   18.29    1.71
   3  -5   0  205.01    5.47
  -3   5   0  202.56    7.77
   3   5   0  209.12    5.43
  -3   5   0  209.21    5.40
   3   5   0  192.41    7.47
   3   5  -1   44.91    1.87
   3   5   1   44.64    3.15
   3   5   1   43.26    1.38
   3   5  -1   46.53    3.18
   3  -5   1   43.11    1.88
  -3   5  -1   45.93    3.29
   3  -5  -1   42.20    1.42
  -3   5  -1   46.03    1.85
  -3   5   1   43.53    3.23
   3   5  -2   33.47    1.76
   3   5  -2   37.12    2.88
   3  -5   2   35.21    1.85
  -3   5  -2   36.65    2.94
  -3   5  -2   39.55    1.85
   3   5  -3    9.54    1.65
  -3   5  -3   10.34    1.11
   3   5   3    7.77    1.61
  -3   5  -3   11.31    1.80
   3  -5   3   10.14    1.13
  -3   5   3   11.06    1.83
   3   5  -3    9.72    1.08
  -3   5   4   32.59    2.80
   3  -5   4   32.06    2.05
  -3   5  -4   32.18    2.72
   3   5  -4   34.80    2.02
  -3   5  -4   31.34    1.95
  -3   5   5   14.55    1.91
  -3   5  -5   15.18    1.98
   3  -5   5   12.08    1.39
   3   5  -5   12.26    1.40
  -3   5  -5   16.01    1.49
   3  -5   6   43.26    2.79
  -3   5  -6   45.75    3.19
  -3   5   6   53.65    3.42
  -3  -5   7    0.87    1.22
   3  -5   7   -0.70    1.30
  -3   5  -7    0.20    1.30
  -3   5   7    0.58    1.18
   3  -5   8    9.34    1.72
  -3  -5   8    9.71    1.77
  -3   5   8   13.24    1.80
  -3   5  -8   13.35    1.86
  -3   5   9    3.50    1.22
   3  -5   9    3.84    1.51
  -3   5  -9    2.03    1.17
   3  -5  10   21.07    2.50
   3  -5  11  139.96    6.53
   3  -6   0   -0.05    0.44
  -3   6   0   -1.60    1.78
  -3   6   0   -0.38    0.41
   3   6   0   -1.77    1.65
   3   6   0   -0.26    0.46
   3   6  -1    9.80    1.93
   3   6   1    6.90    0.39
  -3   6  -1    6.05    1.84
   3   6   1    7.42    0.39
   3   6   1    6.08    1.75
   3  -6   1    8.38    0.89
  -3   6   1    4.29    1.69
  -3   6  -1    8.48    0.85
   3   6  -1    7.26    0.83
  -3   6  -2  315.99   10.79
   3  -6   2  295.95    8.26
  -3   6  -2  293.93    8.01
   3   6  -2  301.83    8.09
   3   6  -2  284.28   10.34
   3  -6   3  108.29    4.07
  -3   6  -3  108.87    3.87
   3   6   3  104.62    5.50
   3   6  -3  108.16    3.87
  -3   6   3  104.30    5.58
  -3   6  -3  102.94    5.49
  -3   6   4   14.92    2.27
   3   6  -4   18.06    1.57
   3  -6   4   15.95    1.59
  -3   6  -4   13.32    2.20
  -3   6  -4   15.39    1.49
   3  -6   5   34.45    2.40
  -3   6   5   39.63    3.35
  -3   6  -5   33.67    3.09
  -3   6  -6  194.08    7.89
   3  -6   6  196.47    7.06
  -3   6   6  214.88    8.19
  -3   6   7   29.33    2.92
  -3   6  -7   39.35    3.25
   3  -6   7   34.99    2.78
  -3   6   8  147.42    6.56
   3  -6   8  149.79    6.28
  -3   6  -8  154.03    6.73
  -3   6   9   48.82    3.55
   3  -6   9   40.39    3.24
   3  -6  10    0.95    1.61
   3   7   0    8.64    2.13
  -3   7   0   10.65    2.24
  -3   7   0    7.26    0.64
   3   7   0    8.30    0.67
  -3   7  -1  222.74    9.25
   3   7  -1  225.59    6.14
  -3   7  -1  234.21    6.16
   3   7  -1  221.96    9.18
   3  -7   1  216.53    6.22
  -3   7  -2   74.45    2.95
   3  -7   2   88.51    3.29
  -3   7  -2   84.56    5.17
   3   7  -2   78.35    3.02
  -3   7  -3  502.66   12.97
  -3   7  -3  495.37   15.92
   3   7  -3  501.55   13.05
  -3   7   3  519.78   16.24
   3  -7   3  496.57   13.27
  -3   7  -4   14.23    2.52
   3  -7   4   19.19    1.76
  -3   7   4   21.99    2.89
  -3   7  -5   15.23    2.53
   3  -7   5   14.32    1.67
  -3   7   5   12.82    2.35
  -3   7  -6   36.99    3.44
  -3   7   6   42.66    3.65
   3  -7   6   48.48    3.02
  -3   7   7  665.97   19.91
  -3   7  -7  694.42   20.08
   3  -7   7  674.99   18.56
   3  -7   8   10.09    1.89
  -3   7   8    9.69    2.33
  -3   7  -8   11.25    2.37
  -3   7   9  378.21   12.65
   3  -7   9  364.49   12.06
  -3   8   0   -1.39    2.49
  -3   8  -1   -1.37    1.83
  -3   8  -2  112.62    6.52
  -3   8   2   99.11    6.22
  -3   8   3    0.35    2.10
  -3   8  -3   -3.31    2.01
  -3   8   4    5.06    2.12
  -3   8  -4    4.55    2.22
  -3   8   5   -0.68    2.35
  -3   8  -5   -0.33    2.39
  -3   8   6   67.15    5.12
  -3   8  -6   54.54    4.64
  -3   8   7    0.98    1.80
  -3   8  -7   -0.33    1.73
  -3   8   8   18.32    2.99
  -4   0   0    1.87    0.40
  -4   0   1   -0.05    0.35
  -4   0  -1    0.36    0.33
  -4   0  -1   -0.07    0.28
   4   0   1    0.25    0.25
  -4   0  -2  246.70    6.47
  -4   0  -2  259.22    6.44
   4   0   2  252.60    6.46
  -4   0  -3   -0.31    0.30
  -4   0   3    0.28    0.33
   4   0  -3    0.29    0.40
   4   0   3    0.06    0.34
  -4   0  -3    0.10    0.34
  -4   0  -4 2952.68   68.21
   4   0  -4 2984.27   68.77
  -4   0   4 3060.05   68.30
  -4   0  -4 3004.79   68.64
  -4   0  -5   -0.23    0.49
   4   0  -5   -0.09    0.49
  -4   0  -6 1073.35   25.68
   4   0  -6 1066.14   25.83
  -4   0  -7   -0.10    0.57
   4   0   7   -0.49    0.65
   4   0  -7    0.11    0.63
  -4   0  -7    0.08    0.20
  -4   0  -8  221.96    6.92
   4   0   8  228.08    7.33
   4   0  -8  225.67    7.06
   4   0   9   -0.16    0.85
   4   0  10  580.63   16.10
   4   0  11    0.20    1.03
   4   0  12   -0.44    1.53
   4   0  13   -0.24    1.25
   4  -1   0    0.07    0.23
   4  -1   1    9.08    0.64
  -4   1  -1    9.02    0.67
   4  -1   2    0.65    0.36
  -4  -1  -2    0.11    0.28
  -4   1  -2    0.54    0.36
   4  -1   3    6.97    0.71
   4  -1   3    7.64    0.75
   4   1   3    7.01    0.66
  -4  -1  -3    8.03    0.65
   4   1  -3    7.36    0.79
   4  -1  -3    7.64    0.75
  -4   1  -3    8.28    0.76
  -4   1  -4  273.42    7.47
  -4  -1  -4  272.37    7.21
   4  -1   4  290.03    7.63
   4  -1   4  271.88    7.17
   4   1  -4  275.77    7.60
   4  -1  -4  265.70    7.16
   4  -1  -4  279.17    7.32
   4   1   4  285.79    7.35
   4  -1   5  111.53    3.37
   4  -1  -5  111.37    3.72
   4  -1  -5  108.70    3.37
  -4  -1  -5  113.31    3.43
   4   1  -5  109.93    3.94
   4  -1   5  109.33    3.95
  -4  -1   5  117.08    4.08
   4   1   5  109.30    3.70
  -4   1  -5  113.33    3.84
  -4  -1  -5  110.18    3.59
  -4  -1   6   76.77    3.31
   4  -1   6   73.29    3.19
   4  -1   6   74.90    2.44
  -4  -1  -6   72.90    2.85
  -4   1  -6   79.80    3.15
   4   1   6   75.00    3.01
   4   1  -6   72.56    3.12
  -4  -1   6   75.58    2.51
   4  -1  -6   65.50    2.83
   4  -1  -6   76.34    2.48
  -4  -1  -6   76.88    2.49
  -4   1  -7    8.72    1.12
  -4  -1   7    9.36    0.71
  -4  -1  -7    9.59    0.69
  -4  -1   7    9.28    0.76
   4   1   7    9.84    1.18
   4   1  -7   10.95    1.26
  -4  -1  -7   11.16    1.13
  -4  -1  -7   10.84    0.78
   4  -1  -7    8.38    1.07
  -4  -1  -8  103.71    3.97
   4   1   8  114.86    4.36
  -4   1  -8  104.49    2.79
  -4   1   8  110.75    2.95
   4  -1  -8  110.86    4.15
   4   1   9    8.68    1.27
   4  -1  10    1.53    1.08
   4   1  10    4.77    1.22
   4   1  11   -0.37    1.09
   4  -1  11    0.43    1.23
   4   1  12   24.66    2.37
   4  -1  12   21.66    2.47
   4   1  13   24.58    2.62
   4  -1  13   15.42    2.39
   4   1  14   21.45    2.51
  -4   2   0 5792.46  129.45
   4  -2   0 5708.92  129.44
  -4  -2   0 5642.63  130.36
  -4  -2  -1   24.11    1.57
   4   2   1   25.82    1.04
  -4   2  -1   24.23    1.16
  -4  -2   1   24.70    1.55
   4  -2  -1   26.52    1.03
   4  -2   1   23.48    1.14
   4   2   2  581.83   13.41
  -4  -2  -2  553.35   14.25
   4  -2   2  557.31   13.81
   4  -2   3  830.28   20.05
  -4  -2  -3  820.97   20.23
  -4  -2  -3  822.17   19.44
  -4  -2   3  828.33   20.28
   4   2   3  855.58   19.51
  -4  -2  -4 1077.50   26.17
   4  -2  -4 1114.55   25.69
   4  -2   4 1069.16   26.25
  -4  -2  -4 1096.97   25.56
  -4  -2   4 1082.95   26.18
   4   2   4 1119.98   25.67
  -4  -2   5  629.49   16.02
  -4  -2  -5  630.11   15.14
   4  -2  -5  634.56   15.27
  -4  -2   5  602.81   15.52
   4  -2   5  633.29   15.93
  -4   2  -5  613.90   15.73
   4   2   5  617.30   15.27
   4   2  -5  633.29   15.89
  -4  -2  -5  623.45   15.56
  -4  -2   6 1059.43   25.29
   4  -2   6 1025.28   25.82
   4   2  -6 1080.52   25.80
  -4   2  -6 1067.55   25.68
   4   2   6 1042.14   25.13
  -4  -2   6 1036.11   25.97
  -4  -2  -6 1067.18   25.01
  -4  -2  -6 1028.91   25.26
   4  -2  -6 1058.57   25.12
  -4   2  -7   75.29    3.36
  -4  -2   7   72.43    3.59
   4   2  -7   79.68    3.52
   4  -2  -7   74.58    3.04
   4   2   7   78.33    3.19
  -4   2  -7   79.86    3.01
   4  -2  -7   75.26    2.81
   4  -2   7   83.01    3.68
   4  -2   7   75.04    2.79
  -4  -2  -7   75.69    2.97
   4  -2  -8   -0.13    0.42
   4  -2   8    0.06    0.38
  -4   2  -8   -0.14    0.47
  -4   2   8   -0.15    0.49
   4  -2  -8    0.10    0.62
   4  -2   8   -0.16    0.80
  -4  -2  -8   -0.19    0.59
   4   2   8   -0.23    0.59
   4   2   9   58.45    2.99
  -4  -2  -9   54.54    2.00
  -4  -2   9   54.95    3.38
   4  -2  -9   57.98    2.83
  -4  -2  -9   60.09    2.82
  -4  -2   9   62.89    2.17
   4  -2   9   60.41    3.48
  -4   2   9   61.33    2.19
   4  -2  10  380.99   12.08
  -4  -2  10  381.54   12.16
   4   2  11   68.35    3.65
   4   2  12  118.38    5.18
   4  -2  13   12.78    2.28
   4   2  13   11.62    1.94
   4   2  14   68.10    4.14
   4  -3   0    0.04    0.27
  -4  -3   0    0.68    0.64
  -4   3   0   -0.20    0.31
   4  -3  -1  167.92    4.24
  -4  -3   1  152.03    5.30
   4   3  -1  161.61    4.60
   4  -3   1  167.67    4.59
  -4   3  -1  160.88    4.54
  -4  -3  -1  151.68    5.32
   4  -3  -2   88.08    2.48
   4  -3   2   91.43    3.04
  -4   3  -2   82.74    2.93
  -4  -3  -2   87.82    3.57
   4   3  -2   85.80    3.02
   4   3   2   90.65    2.49
   4  -3   3  201.37    5.95
   4   3  -3  203.36    5.95
  -4   3  -3  209.26    5.90
   4   3   3  201.76    5.17
  -4  -3   3  194.69    6.40
  -4  -3  -3  217.73    6.57
   4  -3   4   29.77    1.80
  -4   3  -4   28.46    1.70
   4   3  -4   31.60    1.83
  -4  -3  -4   32.48    2.05
   4   3   4   30.83    1.31
  -4  -3  -4   33.67    1.31
   4  -3  -4   29.51    1.30
  -4  -3   4   34.15    2.09
   4  -3  -5   20.06    1.11
  -4  -3  -5   21.76    1.12
  -4  -3  -5   20.64    1.71
  -4   3  -5   19.20    1.49
  -4  -3   5   22.59    1.67
   4  -3   5   20.28    1.57
  -4  -3   5   19.45    1.69
   4   3   5   18.09    1.08
   4   3  -5   17.78    1.49
  -4  -3   6   -0.12    0.67
   4   3   6    0.78    0.49
  -4  -3  -6    0.98    0.46
  -4  -3   6   -0.28    0.77
  -4   3  -6    0.39    0.68
   4  -3   6   -0.14    0.77
   4  -3  -6    1.46    0.49
  -4  -3  -7   -0.07    0.55
  -4  -3   7   -0.16    0.93
   4   3   7    0.17    0.51
   4  -3  -7   -0.23    0.54
   4  -3   7    0.15    0.82
  -4   3   7   -0.63    0.79
  -4   3  -7   -0.25    0.77
   4  -3  -8  369.82    9.98
   4   3   8  369.55   10.15
  -4   3  -8  390.88   10.42
   4  -3   8  360.34   11.17
  -4  -3  -8  377.63    9.94
  -4   3   8  381.05   10.39
  -4  -3   8  356.45   11.22
  -4   3  -9   39.42    2.14
  -4   3   9   42.80    2.24
   4  -3   9   42.36    2.95
   4  -3  -9   42.85    2.25
   4   3   9   43.56    2.43
  -4  -3   9   33.81    2.78
  -4  -3  -9   45.56    2.32
   4  -3   9   44.85    2.15
   4  -3  10  393.49   12.44
   4  -3  10  402.82   10.18
   4   3  10  397.07   11.29
  -4  -3  11    1.77    0.53
   4  -3  11    0.71    1.50
   4   3  11    1.21    0.94
   4  -3  12    4.11    1.68
   4   3  12    5.13    1.36
   4   3  13   -1.68    1.43
   4   3  14   61.25    3.72
   4  -4   0 7717.87  181.08
   4   4   0 8172.25  181.13
  -4   4   0 8168.51  181.06
  -4  -4   0 8059.05  183.17
   4   4  -1    2.68    0.64
   4   4   1    5.40    0.54
   4  -4   1    2.86    0.61
   4  -4  -1    3.47    0.46
  -4   4  -1    4.26    0.68
  -4  -4  -1    2.94    1.08
  -4   4  -2 1667.66   39.36
   4   4  -2 1755.44   39.50
   4   4   2 1688.43   38.51
   4  -4   2 1683.14   39.48
  -4  -4  -2 1638.10   40.83
   4  -4  -2 1702.53   38.51
  -4  -4  -3   77.32    3.77
   4  -4  -3   83.59    2.22
  -4  -4   3   77.34    3.82
   4   4  -3   88.18    3.24
   4  -4   3   78.30    3.12
  -4   4  -3   88.88    3.17
   4   4   3   83.36    2.22
   4  -4  -3   79.75    2.23
   4  -4  -4  896.83   20.40
   4  -4   4  874.70   21.89
   4   4  -4  906.47   21.80
  -4   4  -4  904.19   21.70
   4  -4  -4  906.63   20.42
  -4  -4   4  887.90   22.72
  -4  -4  -4  848.59   22.61
   4   4   4  850.36   20.39
  -4  -4  -5    1.52    0.38
  -4   4  -5    1.11    0.78
   4  -4  -5    1.67    0.39
  -4   4   5    2.48    1.06
  -4   4  -5    1.37    1.03
   4  -4   5    1.51    0.82
   4   4  -5    0.82    0.71
   4   4   5    1.39    0.39
   4  -4  -6 1666.41   37.91
  -4  -4  -6 1656.64   37.87
   4  -4   6 1660.12   39.67
   4   4   6 1606.30   37.95
  -4   4   6 1633.51   40.13
  -4   4  -6 1646.52   40.16
  -4  -4  -7  138.69    4.18
   4  -4  -7  149.09    4.28
  -4   4   7  136.33    5.51
   4  -4   7  142.09    5.54
  -4   4  -7  142.76    5.56
   4   4   7  139.90    4.34
  -4   4  -8   27.29    2.20
  -4   4   8   24.23    2.13
   4  -4  -8   31.01    1.67
  -4  -4  -8   27.34    1.55
   4   4   8   28.72    1.69
   4  -4   8   27.16    2.35
  -4   4   9    2.10    0.98
   4  -4   9    2.43    1.26
  -4   4  -9    2.41    1.04
   4   4   9    2.62    0.80
   4  -4  10  419.33   11.60
   4   4  10  445.10   11.69
   4  -4  10  401.56   13.09
  -4   4  10  429.93   11.93
   4  -4  11   38.19    3.32
   4   4  11   42.81    2.54
   4   4  12  131.09    5.14
  -4   5   0    0.05    0.36
  -4  -5   0   -0.75    1.11
  -4   5   0    0.45    1.09
   4   5   0   -0.05    0.37
   4  -5   0   -0.05    0.36
   4   5  -1  298.55    7.97
   4  -5  -1  302.12    7.46
   4   5   1  303.58    7.43
  -4   5  -1  310.20   10.35
  -4   5  -1  313.97    7.94
  -4   5   1  296.66   10.27
   4  -5   1  304.43    8.06
  -4   5  -2  185.41    7.34
  -4   5  -2  186.59    5.44
   4  -5   2  189.64    5.61
   4   5  -2  180.10    5.46
   4  -5   3  319.97    8.96
  -4   5  -3  304.74   10.45
  -4   5   3  323.16   10.77
  -4   5  -3  317.88    8.74
   4   5  -3  323.92    8.79
   4  -5   4    5.46    1.03
   4   5  -4    4.75    0.89
  -4   5   4    4.28    1.39
  -4   5  -4    4.56    1.32
  -4   5  -4    4.48    0.92
  -4   5   5    0.90    1.02
  -4   5  -5    0.59    0.80
   4  -5   5    0.41    0.73
   4   5  -5    0.73    0.77
  -4   5  -5    1.07    1.15
   4  -5  -6   20.27    0.76
   4  -5   6   15.36    1.73
  -4   5   6   25.62    2.46
  -4   5  -6   26.57    2.47
   4  -5  -6   18.93    0.75
   4  -5   7   73.78    3.90
  -4   5  -7   81.38    4.33
  -4   5   7   80.36    4.26
   4  -5   8   34.52    2.74
  -4   5   8   31.45    2.64
  -4   5  -8   31.34    2.62
  -4   5   9    4.80    1.35
   4  -5   9    4.30    1.55
  -4   5  -9    3.16    1.37
  -4   5  10   43.12    2.96
   4  -5  10   36.26    3.14
   4  -5  11   66.23    4.40
   4  -6   0  608.75   14.71
  -4   6   0  628.31   14.59
  -4   6   0  600.20   18.24
   4   6   0  594.74   14.57
   4  -6   1    7.26    0.88
  -4   6  -1    6.82    0.81
   4   6  -1    8.35    0.90
   4   6   1    7.39    0.53
   4  -6  -1    6.56    0.53
  -4   6  -1    6.05    1.77
  -4   6   1    9.53    2.07
   4   6   1    8.10    0.53
   4   6  -2  155.24    4.89
  -4   6  -2  162.67    7.24
   4  -6   2  163.27    5.12
  -4   6  -2  155.59    4.84
   4  -6   3    3.80    0.95
   4   6  -3    3.20    0.83
  -4   6   3    2.76    1.48
  -4   6  -3    3.53    0.84
  -4   6  -3    4.20    1.65
   4   6  -4  237.33    7.19
   4  -6   4  237.63    7.46
  -4   6  -4  240.09    7.18
  -4   6   4  244.16    9.29
  -4   6  -4  227.09    8.92
   4  -6   5    0.30    0.81
  -4   6   5    1.04    1.39
  -4   6  -5    1.25    1.30
  -4   6  -6  403.21   13.12
   4  -6   6  400.22   12.08
   4  -6   7    1.31    1.11
  -4   6  -7    1.44    1.42
  -4   6   7    3.83    1.48
  -4   6   8    4.56    1.49
   4  -6   8    4.13    1.41
  -4   6  -8    5.15    1.71
  -4   6   9   14.41    2.15
   4  -6   9   13.43    2.12
  -4   6  10  166.84    6.73
   4  -6  10  150.08    6.81
  -4   7   0   -0.94    1.68
   4   7   0    0.21    0.41
  -4   7   1   12.35    2.55
  -4   7  -1   13.17    1.07
  -4   7  -1   14.24    2.57
   4   7  -1   15.84    1.16
   4  -7   1   16.84    1.21
   4   7  -2    2.09    0.76
   4  -7   2    2.91    0.83
  -4   7  -2    1.93    0.71
  -4   7  -2    4.56    1.86
  -4   7  -3   11.87    2.47
   4   7  -3   11.88    1.34
   4  -7   3    9.93    1.32
  -4   7   3   12.16    2.47
  -4   7  -3   13.06    1.35
  -4   7  -4    6.98    2.00
   4  -7   4   10.77    1.43
  -4   7   4    8.22    2.09
   4  -7   5   34.47    2.51
  -4   7   5   36.26    3.46
  -4   7  -5   39.71    3.49
   4  -7   6   19.40    2.11
  -4   7   6   22.25    2.82
  -4   7  -6   17.47    2.57
  -4   7  -7  135.39    6.62
  -4   7   7  121.40    6.33
   4  -7   7  127.03    5.59
   4  -7   8   16.84    2.19
  -4   7  -8   15.16    2.60
  -4   7   8   14.47    2.52
  -4   7   9    1.09    1.77
   4  -7   9    1.15    1.67
  -4   8   0   85.74    5.80
  -4   8  -1    2.78    1.83
  -4   8   2   -3.18    2.50
  -4   8  -2   -3.75    2.35
  -4   8  -3   -0.33    1.68
  -4   8   3   -0.35    1.67
  -4   8  -4   83.40    5.54
  -4   8   4   79.81    5.53
  -4   8   5   21.53    3.13
  -4   8  -5   23.77    3.20
  -4   8   6   27.68    3.52
  -4   8  -6   19.91    3.20
  -4   8   7   11.22    2.63
  -4   8  -7   11.08    2.53
  -4   8   8    4.82    2.02
  -4   8   9    0.94    1.94
  -5   0   0    0.29    0.38
  -5   0  -1    0.34    0.42
   5   0   1    0.13    0.28
  -5   0   1    0.63    0.39
  -5   0  -1   -0.04    0.32
  -5   0  -2  498.94   12.04
  -5   0  -2  504.43   12.23
   5   0   2  489.88   12.08
  -5   0  -3    0.06    0.35
  -5   0  -3    0.22    0.42
   5   0   3    0.18    0.37
  -5   0   3   -0.29    0.35
  -5   0   4  217.08    5.96
  -5   0  -4  223.19    5.93
   5   0  -4  215.96    6.25
  -5   0  -4  225.81    6.16
  -5   0   5    0.12    0.40
   5   0  -5    0.71    0.50
  -5   0  -5    0.11    0.34
  -5   0  -6  335.68    9.36
   5   0  -6  356.87    9.57
   5   0  -7   -0.23    0.68
   5   0   7   -0.12    0.55
  -5   0  -7   -0.31    0.59
  -5   0   8  220.72    5.49
   5   0  -8  225.13    7.03
  -5   0  -8  215.27    6.83
   5   0   8  220.80    7.25
   5   0   9    0.16    0.80
   5   0  10   42.47    2.91
   5   0  11   -0.20    1.02
   5   0  12  163.36    6.78
   5   0  13   -0.95    1.42
   5  -1   0 2292.15   52.24
   5  -1   0 2290.03   52.74
   5  -1  -1  833.69   19.64
  -5   1  -1  801.26   19.21
   5  -1   1  798.13   19.59
   5  -1   1  840.41   19.26
   5  -1   2 1053.87   23.99
  -5  -1  -2 1012.11   23.70
   5  -1  -2 1013.78   24.12
  -5   1  -2 1003.03   23.91
   5  -1  -3 2165.17   49.34
   5  -1   3 2099.83   49.27
   5   1   3 2029.58   49.08
   5   1  -3 2197.22   49.47
  -5   1  -3 2228.79   49.38
  -5  -1  -3 2137.15   49.05
   5  -1   3 2168.35   49.38
   5  -1   4    4.66    0.63
   5  -1  -4    4.40    0.63
   5   1   4    4.97    0.67
   5  -1   4    5.18    0.71
   5  -1  -4    5.11    0.69
  -5  -1  -4    7.43    0.73
   5   1  -4    4.98    0.76
  -5   1  -4    6.77    0.80
   5  -1   5    1.84    0.49
   5  -1   5    1.59    0.57
   5   1   5    1.72    0.55
  -5   1  -5    2.67    0.68
   5  -1  -5    1.86    0.59
   5  -1  -5    2.33    0.52
  -5  -1  -5    2.01    0.54
   5   1  -5    1.18    0.59
   5  -1   6  107.42    3.36
   5   1   6  111.14    3.92
   5  -1  -6  110.45    3.42
  -5  -1  -6  107.74    3.44
   5   1  -6  109.09    4.06
   5  -1  -6  102.32    3.80
   5  -1   6  111.69    4.17
  -5  -1  -6  106.33    3.71
  -5   1  -6  106.31    3.93
  -5  -1  -7 1593.63   36.46
  -5  -1  -7 1592.22   36.49
   5   1   7 1598.31   37.60
   5   1  -7 1588.44   37.84
   5  -1  -7 1559.44   37.45
  -5  -1  -7 1558.92   37.26
  -5  -1   7 1571.27   36.54
  -5   1  -7 1599.20   37.59
  -5  -1   7 1555.17   36.51
   5  -1  -8   44.98    2.47
  -5  -1   8   43.26    1.68
   5   1   8   43.11    2.52
  -5  -1  -8   45.57    1.64
  -5  -1  -8   43.48    2.34
  -5  -1   8   45.66    1.77
   5   1   9  535.88   14.63
   5  -1  10   63.96    3.71
   5   1  10   65.60    3.51
   5   1  11  109.87    4.98
   5  -1  11  116.57    5.35
   5  -1  12    0.24    1.36
   5   1  12   -0.61    1.24
   5  -1  13  520.59   15.94
   5   1  13  522.97   15.45
   5   1  14    4.44    1.76
   5  -2   0   -0.09    0.27
  -5   2   0    0.21    0.36
  -5   2  -1  641.64   15.73
   5  -2  -1  635.94   15.52
   5  -2   1  657.14   15.76
   5   2   2  174.88    4.59
   5  -2   2  168.24    4.90
   5  -2   3  155.12    4.67
  -5  -2   3  144.60    4.85
   5   2   3  145.07    4.19
  -5  -2  -3  151.41    4.88
  -5  -2  -3  155.77    4.18
   5   2   4   55.35    2.09
  -5  -2   4   56.77    2.53
  -5  -2  -4   56.99    2.50
  -5  -2  -4   54.39    2.04
   5  -2   4   58.00    2.49
   5  -2  -4   50.00    2.09
  -5  -2  -5    1.31    0.55
  -5   2  -5    2.05    0.66
   5   2   5    2.02    0.55
   5   2  -5    1.28    0.72
  -5  -2   5    1.26    0.59
   5  -2   5    1.20    0.61
  -5  -2  -5    1.57    0.47
   5  -2  -5    1.50    0.47
   5  -2  -6   -0.25    0.52
   5  -2  -6   -0.09    0.52
  -5  -2   6    0.18    0.57
  -5  -2  -6   -0.09    0.53
  -5   2  -6   -0.33    0.77
   5   2   6    0.26    0.47
   5  -2   6   -0.13    0.69
  -5  -2  -6   -0.07    0.44
   5  -2   6    0.08    0.55
   5   2  -6    0.96    0.68
   5  -2  -7  149.54    4.68
   5  -2   7  150.58    5.55
   5  -2   7  147.56    4.61
  -5  -2  -7  150.25    4.84
   5   2   7  145.15    4.94
   5  -2  -7  151.54    4.94
  -5  -2  -7  151.65    4.82
   5   2  -7  150.49    5.38
  -5   2  -7  153.69    5.32
  -5  -2   7  158.40    4.91
   5  -2  -8    0.22    0.48
  -5   2   8    0.43    0.55
   5  -2   8   -0.07    0.48
  -5   2  -8   -0.08    0.56
   5  -2  -8    0.11    0.66
  -5  -2  -8   -0.10    0.68
   5  -2   8    0.16    0.77
   5   2   8   -0.12    0.66
   5  -2   9   47.20    3.04
  -5  -2  -9   43.56    1.79
  -5  -2   9   41.53    1.85
   5  -2  -9   43.87    2.44
  -5   2  -9   40.42    1.79
   5   2   9   46.65    2.64
  -5  -2  -9   47.65    2.48
  -5   2   9   43.31    1.91
   5  -2  10   97.21    4.85
   5   2  10  107.39    4.47
  -5  -2  10  101.12    2.86
   5   2  11  122.16    5.14
   5   2  12   90.63    4.45
   5   2  13   20.95    2.34
   5   2  14    7.27    1.69
   5  -3   0  568.04   13.97
  -5   3   0  603.84   13.99
  -5  -3   0  573.27   15.10
  -5  -3  -1   21.07    1.62
  -5   3  -1   16.50    1.05
   5  -3  -1   17.89    0.93
   5   3  -1   18.26    1.16
  -5  -3   1   17.02    1.51
   5  -3   1   19.51    1.11
  -5  -3  -2  214.19    6.94
   5   3   2  236.79    5.84
   5  -3  -2  225.55    5.80
  -5   3  -2  234.12    6.30
   5   3  -2  227.88    6.38
   5  -3   2  223.78    6.33
   5  -3   3    0.60    0.45
   5   3  -3    0.97    0.56
  -5   3  -3    0.56    0.50
  -5  -3  -3    0.59    0.72
  -5  -3   3    0.48    0.64
   5   3   3   -0.04    0.27
  -5  -3  -4    1.20    0.72
  -5  -3  -4    1.25    0.38
  -5  -3   4    1.82    0.75
   5  -3  -4    1.08    0.39
   5   3  -4    0.61    0.56
   5  -3   4    1.62    0.59
   5   3   4    1.59    0.40
  -5   3  -4    1.31    0.62
   5   3  -5   17.31    1.47
   5  -3   5   16.56    1.45
   5   3   5   18.86    1.13
  -5  -3  -5   18.41    1.61
  -5   3  -5   17.85    1.47
  -5  -3  -5   20.73    1.14
   5  -3  -5   18.53    1.13
  -5  -3   5   19.63    1.65
   5  -3  -6   54.60    2.23
   5   3   6   54.36    2.25
   5  -3   6   49.89    2.77
  -5  -3  -6   56.12    2.19
  -5  -3  -6   51.60    2.76
  -5  -3   6   55.44    2.85
  -5  -3  -7    1.92    0.65
  -5  -3   7    2.01    0.89
  -5   3  -7    0.39    0.71
   5  -3  -7    1.08    0.59
   5  -3   7    0.78    0.81
   5   3   7    1.17    0.59
   5  -3   8    5.76    0.99
  -5   3  -8    4.85    1.10
   5  -3  -8    5.25    0.93
   5  -3  -8    5.35    0.87
  -5  -3  -8    4.59    0.86
  -5   3   8    4.53    1.03
   5  -3   8    3.49    1.17
   5   3   8    4.96    0.90
   5   3   9   14.85    1.44
   5  -3   9   16.35    1.97
   5  -3   9   14.60    1.30
  -5   3   9   13.25    1.31
   5  -3  -9   13.95    1.36
  -5   3  -9   15.09    1.36
  -5  -3  -9   15.98    1.41
   5  -3  10   51.40    2.22
  -5   3  10   50.75    2.38
   5  -3  10   44.92    3.26
   5   3  10   51.66    2.84
  -5  -3  11  259.96    6.89
   5  -3  11  267.08    9.48
   5   3  11  262.02    8.36
   5   3  12   19.89    2.08
   5  -3  12   25.89    2.79
   5   3  13  375.02   11.47
   5   3  14   11.34    1.89
   5   4   0   -0.16    0.49
   5  -4   0    0.63    0.48
  -5   4   0   -0.39    0.50
  -5  -4   0    0.15    1.03
   5   4   1 2323.94   53.05
   5  -4   1 2217.63   53.44
   5  -4  -1 2357.86   53.02
   5   4  -1 2356.94   53.51
  -5   4  -1 2344.21   53.40
  -5  -4  -1 2350.60   55.06
   5  -4   2 1219.13   28.90
   5   4  -2 1211.81   28.91
  -5   4  -2 1221.20   28.79
   5   4   2 1231.30   28.07
   5  -4  -2 1224.32   28.07
  -5  -4  -2 1185.00   30.16
   5  -4   3  130.46    4.47
   5  -4  -3  136.89    3.57
  -5   4  -3  135.70    4.39
   5   4   3  134.24    3.55
  -5  -4  -3  127.65    5.19
  -5  -4   3  130.80    5.21
   5   4  -3  126.12    4.41
   5  -4  -4  401.53    9.55
   5  -4   4  375.97   10.69
   5   4  -4  400.09   10.77
   5   4   4  393.74    9.53
  -5   4  -4  399.43   10.62
  -5  -4  -4  393.31   11.57
  -5  -4   4  392.41   11.56
   5  -4  -4  391.76    9.55
  -5  -4  -5  299.05    9.26
   5   4  -5  302.21    8.64
   5  -4  -5  297.56    7.40
   5   4   5  282.50    7.36
  -5  -4   5  287.29    9.14
  -5   4  -5  305.15    8.56
   5  -4   5  275.72    8.60
   5  -4  -6  184.26    5.11
  -5  -4  -6  185.40    5.08
   5   4   6  182.44    5.15
  -5   4   6  181.69    6.77
  -5   4  -6  179.02    6.70
   5  -4   6  189.36    6.47
  -5  -4  -7    3.59    0.63
   5   4   7    3.68    0.70
   5  -4  -7    2.95    0.64
  -5   4   7    3.30    1.17
   5  -4   7    3.14    1.10
  -5   4  -7    3.32    1.17
  -5  -4  -8  274.62    7.62
   5  -4  -8  275.39    7.68
   5  -4   8  286.71    9.30
   5   4   8  296.05    7.96
  -5   4   8  284.37    8.96
  -5   4  -8  282.02    8.94
   5  -4   9   72.87    3.99
  -5   4   9   69.02    3.41
   5   4   9   70.00    3.02
   5   4  10    8.27    1.22
   5  -4  10    4.27    1.62
  -5   4  10    6.86    1.29
   5  -4  11   35.27    3.21
   5   4  11   34.25    2.29
   5   4  12  145.03    5.53
   5  -5   0   34.26    1.57
   5   5   0   35.83    1.59
  -5   5   0   38.66    1.59
  -5  -5   0   30.12    2.53
   5  -5  -1  157.09    4.20
  -5   5  -1  155.23    4.55
   5  -5   1  151.68    4.63
   5   5  -1  156.29    4.64
   5   5   1  150.50    4.16
  -5  -5  -1  149.97    6.11
  -5  -5   2  125.68    5.67
   5   5   2  130.30    3.55
   5   5  -2  143.01    4.48
   5   5   2  139.03    3.55
  -5   5  -2  140.21    4.38
  -5  -5  -2  123.41    5.54
   5  -5  -2  140.41    3.57
   5  -5   2  143.79    4.53
  -5  -5  -3  390.11   12.15
   5   5  -3  410.36   10.79
  -5   5  -3  407.10   10.69
  -5  -5   3  390.28   12.14
   5  -5   3  400.43   10.91
  -5   5   4  109.20    5.29
   5   5  -4  100.90    3.92
   5  -5   4   96.14    3.95
  -5   5  -4   94.71    4.94
  -5   5  -4  102.70    3.87
   5   5   5   12.50    0.59
   5  -5  -5   14.56    0.60
  -5   5  -5   17.94    1.63
   5   5  -5   14.82    1.48
  -5   5   5   16.71    2.12
   5  -5  -5   14.85    0.61
  -5   5  -5   12.83    1.83
   5  -5   5   15.94    1.59
   5  -5   6    7.27    1.37
   5   5   6    4.22    0.49
   5  -5  -6    4.45    0.45
  -5   5  -6    4.80    1.41
  -5   5   6    5.63    1.51
   5  -5   7  793.43   21.44
  -5   5   7  821.25   22.08
  -5   5  -7  852.10   22.12
   5   5   7  814.54   19.22
   5   5   8   42.92    1.85
  -5   5   8   38.57    2.97
  -5   5  -8   34.33    2.78
   5  -5   8   32.92    2.69
  -5   5   9  340.65   10.91
  -5   5  -9  354.58   10.98
   5   5   9  357.73    9.38
   5  -5   9  357.57   11.45
  -5   5  10   13.51    1.85
   5  -5  10   11.08    2.00
   5   5  10   13.99    1.29
   5  -5  11   71.87    4.60
  -5   6   0    0.37    0.51
   5  -6   0    0.53    0.52
  -5   6   0   -1.38    1.70
   5  -6   1  175.23    5.12
   5  -6  -1  163.88    4.42
  -5   6   1  163.77    7.42
  -5   6  -1  171.32    7.50
  -5   6  -1  165.17    4.89
   5   6   1  167.42    4.40
   5   6  -1  176.71    5.00
   5   6   1  164.56    4.37
   5   6  -2  364.80   10.02
  -5   6  -2  379.68   12.79
  -5   6  -2  388.89   10.05
   5  -6   2  394.96   10.33
   5  -6   3    1.36    0.76
  -5   6   3    1.97    1.35
   5   6  -3    0.40    0.73
  -5   6  -3    0.29    0.67
  -5   6  -3    0.27    1.25
   5  -6   4    1.71    0.85
  -5   6  -4    1.86    1.40
   5   6  -4    1.26    0.86
  -5   6  -4    1.21    0.84
  -5   6   4    1.97    1.48
   5  -6   5  102.34    4.39
  -5   6  -5   94.56    5.29
   5  -6   6  220.59    7.74
  -5   6   6  244.72    9.11
  -5   6  -6  230.53    8.83
   5  -6   7   16.23    1.99
  -5   6   7   20.48    2.55
  -5   6  -7   22.89    2.58
   5  -6   8   87.64    4.60
  -5   6  -8   92.07    4.95
  -5   6   8   94.57    5.02
  -5   6   9   -0.69    1.31
   5  -6   9    2.04    1.47
   5  -6  10    0.24    1.59
  -5   6  10    0.89    1.35
  -5   7   0   26.82    3.17
   5   7   0   32.59    1.46
   5   7  -1   43.96    1.99
  -5   7  -1   43.36    1.94
   5  -7   1   47.96    2.15
  -5   7  -1   50.48    4.20
  -5   7   1   42.01    4.00
   5  -7   2    9.65    1.20
   5   7  -2   10.08    1.11
  -5   7  -2    7.85    1.01
   5   7  -3  135.55    4.78
   5  -7   3  144.52    5.10
  -5   7  -3  149.85    4.86
  -5   7   3  139.36    7.14
  -5   7  -3  144.80    7.11
  -5   7   4   -0.63    1.71
   5  -7   4    0.28    0.83
  -5   7  -4   -0.60    1.66
  -5   7   5   -0.31    1.51
  -5   7  -5   -0.29    1.44
   5  -7   5    0.48    0.91
   5  -7   6    9.69    1.58
  -5   7   6    9.74    2.11
  -5   7  -6    8.86    2.09
  -5   7  -7  284.33   10.64
  -5   7   7  289.82   10.79
   5  -7   7  297.53    9.75
  -5   7   8   48.83    3.86
  -5   7  -8   40.53    3.66
   5  -7   8   47.76    3.46
  -5   7   9  273.39   10.31
   5  -7   9  279.53    9.88
  -5   8   0   -1.78    2.26
  -5   8  -1    5.64    2.26
  -5   8  -2   27.75    3.42
  -5   8   2   28.37    3.57
  -5   8  -3    1.36    1.85
  -5   8   3   -0.71    1.82
  -5   8   4    3.50    1.96
  -5   8  -4    5.67    2.22
  -5   8   5   14.74    2.72
  -5   8  -5   15.09    2.66
  -5   8   6  119.63    6.62
  -5   8  -6  102.75    6.14
  -5   8   7    0.66    2.05
  -5   8  -7    0.65    1.73
  -5   8   8   62.12    4.72
  -5   8   9   23.66    3.23
  -6   0   0 4020.08   92.62
   6   0   0 4094.78   92.23
  -6   0  -1    0.19    0.34
  -6   0  -1    0.07    0.41
  -6   0   1    0.55    0.42
   6   0   1   -0.20    0.32
  -6   0  -2  217.05    6.17
  -6   0  -2  223.62    5.95
   6   0   2  226.54    6.01
  -6   0   3   -0.21    0.40
  -6   0  -3   -0.27    0.44
  -6   0  -3    0.31    0.42
   6   0   3    0.54    0.43
  -6   0  -4  569.16   13.95
   6   0  -4  574.58   14.23
  -6   0  -4  587.88   14.06
  -6   0   4  536.40   13.96
  -6   0   5   -0.14    0.41
  -6   0  -5    0.33    0.42
   6   0  -5   -0.37    0.55
  -6   0  -5    0.08    0.50
  -6   0  -6  811.73   19.94
   6   0  -6  808.29   20.14
   6   0  -7   -0.35    0.65
   6   0   7   -0.26    0.62
  -6   0  -7    0.11    0.65
   6   0  -8   65.30    3.23
  -6   0  -8   69.82    3.17
   6   0   8   68.00    3.34
  -6   0   9    0.24    0.25
   6   0   9    0.17    0.95
   6   0  10  596.01   16.55
   6   0  11   -0.40    1.00
   6   0  12  453.34   13.83
   6   0  13   -0.72    1.31
   6  -1   0    0.05    0.27
   6  -1   0    0.08    0.49
  -6   1  -1   39.88    1.64
   6  -1   1   39.30    1.89
   6  -1  -1   42.67    1.96
   6  -1   1   40.84    1.67
   6  -1   2   45.59    1.89
   6  -1  -2   46.24    2.05
  -6   1  -2   44.96    1.89
  -6  -1  -2   45.49    1.74
   6  -1   3  373.37    9.55
   6  -1  -3  373.76    9.57
  -6  -1  -3  362.78    9.24
   6   1   3  341.48    9.28
   6  -1   3  371.79    9.55
  -6   1  -3  383.51    9.50
   6  -1  -4  170.75    5.13
   6   1  -4  181.13    5.44
  -6  -1  -4  170.37    5.02
  -6   1  -4  185.65    5.33
   6  -1   4  166.94    5.12
   6   1   4  171.90    5.12
   6  -1   4  181.63    5.39
   6  -1   5  250.59    6.88
   6  -1  -5  244.31    6.89
   6  -1   5  250.84    7.34
  -6  -1  -5  241.90    6.91
  -6   1  -5  262.60    7.25
   6   1  -5  248.40    7.35
   6   1   5  267.64    7.22
   6  -1  -5  249.60    7.09
  -6  -1  -6   29.57    1.54
   6  -1  -6   26.93    1.49
  -6  -1  -6   27.63    1.65
  -6  -1   6   28.10    1.52
   6   1   6   27.70    1.74
   6   1  -6   28.83    1.90
  -6   1  -6   30.16    1.86
   6  -1  -6   28.04    1.74
   6  -1   6   29.78    1.93
   6  -1   6   29.40    1.50
  -6  -1  -7   39.83    1.85
  -6  -1  -7   42.19    1.88
   6   1   7   45.94    2.45
   6   1  -7   44.91    2.49
  -6  -1   7   47.84    2.03
  -6  -1   7   42.88    1.91
   6  -1  -7   41.51    2.28
  -6  -1  -7   42.41    2.25
  -6   1  -7   45.85    2.47
  -6  -1   8  546.02   13.54
   6   1   8  539.40   14.68
  -6  -1   8  565.96   13.58
   6  -1  -8  558.23   14.70
  -6  -1  -8  548.47   13.47
  -6  -1  -8  558.50   14.49
  -6  -1  -8  561.32   13.47
   6   1   9    9.30    1.40
  -6   1  -9    7.57    0.64
   6  -1  10  549.97   15.53
   6   1  10  530.90   15.04
   6  -1  11   29.86    2.64
   6   1  11   33.66    2.63
   6  -1  12   26.47    2.64
   6   1  12   28.64    2.55
   6   1  13   33.69    3.00
   6  -1  13   18.85    2.56
   6   1  14   51.16    3.68
  -6   2   0    5.08    0.57
   6  -2   0    4.49    0.52
   6   2   1   24.51    1.17
   6  -2  -1   23.03    1.12
  -6   2  -1   21.61    1.19
   6  -2   1   22.78    1.23
   6   2   2   22.40    1.13
   6  -2   2   23.54    1.33
  -6  -2  -3  241.00    6.28
   6   2   3  244.43    6.36
   6  -2   3  226.46    6.63
  -6  -2  -4  536.82   13.39
  -6  -2  -4  558.48   14.16
   6   2   4  556.96   13.51
   6  -2   4  544.88   14.01
   6  -2   5   18.61    1.48
   6   2  -5   15.74    1.40
   6  -2   5   14.23    1.26
   6  -2  -5   18.22    1.38
   6  -2  -5   16.53    1.18
  -6  -2  -5   16.69    1.36
  -6  -2  -5   15.52    1.14
  -6  -2   5   17.99    1.40
  -6   2  -5   17.86    1.42
   6   2   5   16.05    1.17
   6  -2  -6 1107.53   26.89
   6   2   6 1093.44   26.86
   6  -2   6 1110.11   26.83
   6  -2   6 1101.92   27.52
  -6  -2  -6 1128.22   26.91
  -6  -2   6 1121.04   26.98
   6   2  -6 1155.25   27.46
  -6  -2  -6 1110.60   26.65
   6  -2  -6 1154.03   26.90
  -6   2  -6 1141.72   27.34
   6  -2   7  306.35    9.27
   6   2   7  304.92    8.72
  -6  -2   7  309.71    8.53
   6  -2  -7  302.95    8.39
   6  -2  -7  290.33    8.52
  -6  -2  -7  307.70    8.47
   6  -2   7  316.60    8.37
  -6  -2  -7  311.66    8.49
   6  -2   8    4.56    0.73
   6  -2  -8    5.77    0.82
   6  -2  -8    6.63    1.06
   6  -2   8    3.01    1.05
  -6  -2  -8    5.12    0.86
  -6  -2  -8    3.82    0.87
   6   2   8    4.93    0.98
  -6  -2   8    4.12    0.86
  -6  -2  -9   16.44    1.53
  -6   2  -9   18.44    1.31
  -6  -2   9   20.82    1.34
  -6   2   9   19.34    1.37
   6  -2  -9   15.14    1.50
  -6  -2  -9   19.66    1.25
   6  -2   9   18.96    2.05
   6   2   9   16.98    1.64
  -6  -2  10  236.92    6.21
   6   2  10  237.59    7.78
   6  -2  10  223.58    8.31
  -6   2  10  239.94    6.25
   6   2  11    0.85    0.91
   6   2  12   22.93    2.26
   6   2  13    2.65    1.28
   6   2  14   26.89    2.67
  -6  -3   0    0.13    0.74
  -6   3   0    0.27    0.39
   6  -3   0    0.22    0.35
   6  -3   1  399.07   10.06
  -6   3  -1  400.64   10.04
  -6  -3   1  394.21   11.08
  -6  -3  -1  410.97   11.11
   6  -3  -1  388.34    9.79
   6  -3   2    2.58    0.60
   6   3   2    2.20    0.43
   6   3  -2    2.92    0.69
   6  -3  -2    1.82    0.39
  -6  -3  -2    2.13    0.85
  -6   3  -2    2.58    0.59
  -6  -3  -3  298.08    8.83
   6   3  -3  303.51    8.38
  -6  -3   3  305.65    8.89
   6   3   3  299.82    7.68
  -6   3  -3  316.51    8.29
   6  -3   3  295.77    8.32
   6  -3   4   77.24    3.24
  -6  -3  -4   81.30    3.52
  -6  -3  -4   83.09    2.70
   6   3  -4   83.54    3.34
  -6   3  -4   78.46    3.15
   6   3   4   78.92    2.66
  -6  -3   4   82.35    3.53
  -6  -3  -5   77.55    3.42
   6   3  -5   74.24    3.26
   6  -3   5   73.19    3.28
  -6  -3  -5   78.62    2.69
  -6  -3   5   79.01    3.43
  -6   3  -5   72.98    3.18
   6  -3  -5   75.74    2.72
   6   3   5   74.70    2.70
  -6  -3   6    1.80    0.81
  -6  -3  -6    2.56    0.91
   6  -3  -6    1.93    0.60
   6   3   6    1.49    0.54
  -6  -3  -6    1.69    0.56
   6  -3   6    2.32    0.86
  -6   3  -6    1.23    0.76
  -6  -3  -7   21.78    1.42
   6   3   7   21.29    1.49
   6  -3   7   21.49    1.96
   6  -3  -7   22.33    1.49
  -6  -3  -7   20.51    1.75
  -6  -3   7   17.72    1.70
   6  -3   8  234.41    6.97
   6  -3  -8  235.88    6.88
   6  -3   8  233.17    7.92
  -6  -3  -8  227.29    6.74
   6   3   8  233.61    6.99
  -6   3   8  223.45    7.28
   6  -3  -8  233.56    7.02
  -6   3  -8  221.53    7.26
  -6   3   9   21.44    1.73
  -6   3  -9   21.31    1.71
   6   3   9   24.35    1.88
  -6  -3  -9   21.44    1.65
   6  -3   9   22.86    1.59
   6  -3   9   19.55    2.18
   6  -3  -9   19.95    1.61
   6  -3  10  224.87    6.34
   6  -3  10  213.71    8.07
   6   3  10  222.31    7.20
  -6   3  10  218.22    6.61
   6   3  11    6.60    1.32
  -6  -3  11    5.51    0.83
   6  -3  12    2.61    1.53
   6   3  12    4.46    1.20
   6   3  13    3.15    1.32
   6   3  14  105.88    5.06
   6   4   0 2592.34   58.61
  -6   4   0 2582.34   58.51
   6  -4   0 2510.32   58.52
  -6  -4   0 2525.49   60.22
  -6   4  -1  265.45    7.01
   6  -4  -1  260.36    6.72
  -6  -4  -1  264.94    8.32
   6  -4   1  254.32    7.06
   6   4  -1  256.25    7.06
   6  -4   2  721.88   17.79
   6   4   2  722.09   17.06
   6  -4  -2  722.10   17.06
  -6   4  -2  738.86   17.70
   6   4  -2  727.49   17.82
  -6  -4  -2  701.79   18.91
  -6   4  -3   28.27    1.66
   6  -4   3   25.60    1.68
   6   4   3   26.18    1.16
  -6  -4  -3   24.47    2.10
   6   4  -3   27.66    1.73
   6  -4  -3   24.04    1.13
  -6  -4   3   27.85    2.20
  -6   4  -4  325.86    8.70
   6  -4  -4  297.52    7.67
   6  -4   4  300.15    8.75
   6   4  -4  315.34    8.77
   6  -4  -4  305.50    7.70
  -6  -4  -4  303.19    9.46
   6   4   4  295.62    7.61
  -6  -4   4  323.48    9.59
   6  -4   5  293.11    8.73
   6   4  -5  311.67    8.76
   6   4   5  281.53    7.47
  -6   4  -5  306.02    8.56
   6  -4  -5  288.90    7.53
  -6  -4  -5  306.27    9.39
  -6  -4   5  278.95    9.16
   6  -4  -6  667.53   16.18
   6  -4   6  652.28   17.60
   6   4   6  660.20   16.19
  -6  -4  -6  659.40   17.93
  -6  -4   6  662.17   17.92
  -6  -4  -6  692.13   16.17
   6  -4   7  167.46    6.35
   6   4   7  171.75    5.20
   6  -4  -7  175.88    5.14
  -6  -4  -7  180.40    5.11
  -6   4   7  178.02    6.61
  -6   4  -7  165.38    6.41
  -6   4  -8    1.55    1.02
   6   4   8    0.65    0.60
  -6   4   8    0.35    0.94
   6  -4   8   -0.19    0.93
   6  -4   9  130.79    4.88
   6  -4   9  121.70    5.50
   6   4   9  127.19    4.51
  -6   4   9  122.56    5.04
  -6   4  -9  126.00    5.02
  -6   4  10  282.44    8.67
   6  -4  10  285.66    9.79
   6   4  10  281.26    8.43
   6  -4  11   29.94    3.01
   6   4  11   37.00    2.39
   6   4  12   51.35    3.02
   6   5   0    0.06    0.42
   6  -5   0   -0.31    0.39
  -6   5   0    0.17    0.41
  -6  -5   0   -0.20    1.06
  -6   5  -1  103.46    3.40
   6  -5   1  103.74    3.51
   6   5  -1  102.03    3.47
   6   5   1   98.81    3.10
   6  -5  -1  104.01    3.13
   6   5   2  370.59    8.91
  -6   5  -2  379.23    9.72
   6  -5   2  366.26    9.86
   6  -5  -2  369.97    8.91
   6   5   2  352.05    8.91
   6   5  -2  365.56    9.77
   6   5  -3   49.75    2.45
   6  -5   3   46.35    2.41
  -6   5  -3   47.78    2.33
   6   5   3   46.10    1.52
   6  -5  -3   48.36    1.55
   6   5   4   20.14    0.86
   6   5  -4   22.43    1.74
   6  -5  -4   20.01    0.86
  -6   5  -4   19.64    1.60
   6  -5  -4   20.34    0.88
   6  -5   4   18.95    1.61
   6  -5  -5   60.90    1.87
   6  -5   5   62.42    3.17
   6  -5  -5   58.65    1.89
   6   5   5   63.22    1.93
  -6   5   5   63.35    3.98
  -6   5  -5   51.92    3.61
   6   5   6  120.54    3.41
  -6   5   6  121.53    5.68
  -6   5  -6  117.93    5.51
   6  -5   6  118.50    4.92
   6  -5  -6  115.22    3.32
   6  -5   7  142.48    5.83
   6   5   7  150.50    4.30
  -6   5   7  139.67    6.27
  -6   5  -7  147.27    6.31
   6  -5   8   80.49    4.33
   6   5   8   92.36    3.15
  -6   5   8   83.69    4.53
  -6   5  -8   94.50    4.70
   6  -5   9    0.43    1.27
   6   5   9   -0.08    0.63
  -6   5   9    1.55    1.11
  -6   5  -9   -0.57    1.26
   6   5  10    8.35    1.11
  -6   5  10    5.92    1.42
  -6   6   0 2039.21   47.21
   6   6   0 2017.48   47.24
   6  -6   0 2109.68   47.38
  -6   6   0 2048.41   51.16
  -6   6  -1    1.34    0.70
   6   6   1    1.85    0.55
  -6   6  -1    2.80    1.64
   6   6   1    2.70    0.57
   6   6  -1    2.74    0.78
   6  -6  -1    1.77    0.54
   6  -6   1    1.74    0.77
   6   6  -2  194.91    5.70
   6  -6   2  193.44    5.82
   6  -6  -2  184.08    4.60
   6   6   2  173.69    4.50
  -6   6  -2  201.34    8.14
  -6   6  -2  188.38    5.57
   6   6   2  185.55    4.54
   6   6  -3    5.63    0.97
  -6   6   3    5.12    1.69
  -6   6  -3    5.49    0.96
  -6   6  -3    3.81    1.52
   6  -6   3    4.78    0.97
   6  -6   4  381.82   11.07
  -6   6  -4  391.78   10.69
   6   6  -4  381.66   10.72
  -6   6   4  425.87   13.46
  -6   6  -4  384.87   12.88
  -6   6  -5   15.35    2.29
   6  -6   5   12.09    1.56
  -6   6   5   17.11    2.49
  -6   6   6  251.92    9.63
   6  -6   6  249.30    8.38
  -6   6  -6  260.03    9.60
  -6   6  -7    4.27    1.61
   6  -6   7    2.63    1.16
   6  -6   8   -0.42    1.19
  -6   6   8   -0.98    1.41
  -6   6  -8    1.21    1.33
   6  -6   9   59.51    3.87
  -6   6   9   54.50    3.80
  -6   6  10  143.34    6.20
   6  -6  10  126.08    6.17
   6   7   0    0.22    0.44
  -6   7   0    0.33    1.51
  -6   7  -1   19.86    1.32
   6   7   1   17.08    0.86
   6   7  -1   16.50    1.25
   6  -7   1   20.31    1.41
   6   7   1   19.07    0.88
  -6   7   1   19.21    2.92
  -6   7  -1   16.87    2.62
  -6   7  -2   63.49    2.74
   6   7  -2   73.07    2.92
   6  -7   2   66.12    2.96
  -6   7  -2   66.45    4.83
  -6   7   3    5.65    2.13
  -6   7  -3    0.95    1.69
   6  -7   3    4.34    1.01
   6   7  -3    3.70    0.94
  -6   7  -3    2.03    0.87
   6  -7   4   21.17    1.89
  -6   7   4   20.82    2.87
  -6   7  -4   26.20    2.99
   6  -7   5   54.83    3.14
  -6   7   5   51.60    4.25
  -6   7  -5   46.45    3.95
   6  -7   6   20.01    2.11
  -6   7  -6   21.56    2.77
  -6   7   6   24.25    3.02
  -6   7  -7  105.75    5.89
   6  -7   7  113.32    5.26
  -6   7   7  111.64    6.07
  -6   7  -8   37.73    3.45
   6  -7   8   36.76    3.04
  -6   7   8   32.29    3.36
   6  -7   9   -0.95    1.78
  -6   7   9    1.10    1.67
  -6   8   0  440.57   15.44
  -6   8  -1    5.06    2.25
  -6   8   2   76.00    5.65
  -6   8  -2   87.71    5.76
  -6   8   3    0.73    1.61
  -6   8  -3    1.73    1.96
  -6   8   4  195.77    8.94
  -6   8  -4  174.81    8.41
  -6   8   5   -1.04    1.94
  -6   8  -5   -0.33    1.73
  -6   8   6  285.49   11.07
  -6   8  -6  255.47   10.55
  -6   8   7    7.18    2.35
  -6   8  -7    8.57    2.29
  -6   8   8   14.86    2.73
  -7   0   0    0.24    0.44
   7   0   0    0.34    0.31
  -7   0  -1   -0.06    0.34
  -7   0  -1    0.08    0.43
   7   0   1    0.12    0.31
  -7   0   1    0.16    0.46
  -7   0  -2  581.14   14.78
  -7   0  -2  602.32   14.46
   7   0   2  595.94   14.52
  -7   0  -3   -0.72    0.50
  -7   0   3   -0.16    0.45
  -7   0  -3    0.07    0.44
   7   0   3   -0.15    0.41
  -7   0  -4   43.27    2.00
  -7   0   4   45.75    2.09
  -7   0  -4   40.65    1.96
  -7   0  -5   -0.79    0.46
   7   0  -5    0.10    0.50
  -7   0   5    0.08    0.42
  -7   0  -5    0.09    0.49
  -7   0   6  321.39    8.74
  -7   0  -6  329.41    9.03
   7   0  -6  326.58    9.21
   7   0  -7    0.75    0.81
   7   0   7   -0.40    0.65
  -7   0  -7    0.22    0.72
   7   0   8  151.03    5.60
  -7   0  -9    0.07    0.34
   7   0   9   -0.17    0.91
   7   0  10   41.39    2.91
   7   0  11    0.21    1.09
   7   0  12   42.07    3.19
   7   0  13    0.73    1.32
   7  -1   0 1425.12   33.77
   7  -1   0 1440.55   33.27
   7  -1  -1  180.57    5.39
   7  -1   1  169.81    5.30
  -7   1  -1  172.94    4.99
   7  -1   1  187.90    5.07
   7  -1  -2  129.09    4.20
  -7  -1  -2  132.42    3.83
   7  -1   2  134.30    4.02
   7  -1  -3  249.06    6.94
   7  -1   3  250.20    6.89
   7  -1   3  245.39    6.90
  -7  -1  -3  246.75    6.59
  -7   1  -3  249.53    6.78
   7   1   3  228.29    6.59
  -7  -1  -4   56.00    2.24
   7  -1  -4   51.70    2.32
  -7   1  -4   53.30    2.34
   7   1   4   57.31    2.34
   7   1  -4   52.46    2.44
   7  -1   4   52.60    2.40
   7  -1   4   53.15    2.34
   7  -1  -5   73.94    2.86
   7  -1   5   66.86    2.74
  -7   1  -5   72.60    2.96
   7  -1  -5   74.30    2.97
  -7  -1  -5   74.50    2.82
   7   1   5   73.92    2.91
   7   1  -5   76.19    3.13
   7  -1   5   76.30    3.16
   7  -1   6   31.43    2.02
  -7  -1  -6   31.61    1.69
  -7  -1  -6   30.43    1.76
  -7   1  -6   29.26    1.86
   7   1  -6   30.04    1.96
  -7  -1   6   26.15    1.59
   7   1   6   28.48    1.81
   7  -1  -6   30.38    1.85
  -7  -1   7  157.25    4.78
   7   1   7  155.43    5.33
  -7  -1  -7  146.57    4.65
  -7  -1  -7  150.04    5.03
   7   1  -7  155.41    5.47
  -7   1  -7  166.22    5.40
   7  -1  -7  149.39    5.21
   7  -1  -8    5.56    1.07
  -7  -1   8    5.60    0.80
  -7  -1  -8    5.23    0.74
  -7  -1   8    6.17    0.81
   7   1   8    4.52    1.01
  -7  -1  -8    6.60    0.79
  -7  -1  -8    5.40    1.00
   7   1   9  115.00    4.87
  -7  -1  -9  122.48    3.68
   7   1  10    1.03    0.97
  -7   1  10    1.71    0.36
   7  -1  11  630.15   17.61
   7   1  11  599.16   16.96
   7  -1  12    0.24    1.13
   7   1  12    0.21    1.08
   7  -1  13  164.58    7.35
   7   1  13  184.33    7.27
  -7   2   0    0.23    0.40
   7  -2   0    0.35    0.35
   7  -2  -1   19.70    1.08
   7   2   1   21.22    1.15
  -7   2  -1   18.33    1.15
   7  -2   1   18.45    1.15
   7   2   2 2263.66   52.02
   7  -2   2 2270.29   52.32
  -7  -2  -3  614.62   14.82
   7   2   3  614.35   14.88
   7  -2   3  600.22   15.22
   7  -2   4  138.95    4.80
  -7  -2  -4  148.39    4.30
   7  -2  -4  142.51    4.85
   7   2   4  137.12    4.33
   7  -2   4  139.94    4.74
   7  -2  -5   29.51    1.82
  -7  -2  -5   26.45    1.51
   7  -2   5   28.55    1.87
   7  -2   5   30.58    1.83
  -7   2  -5   31.08    1.85
   7   2  -5   29.65    1.90
   7  -2  -5   28.21    1.65
   7   2   5   28.30    1.59
   7   2   6  697.23   17.39
  -7  -2  -6  675.12   17.14
  -7  -2  -6  693.59   17.57
  -7  -2   6  708.66   17.63
   7  -2   6  685.82   17.99
  -7   2  -6  714.83   17.81
   7   2  -6  701.52   17.96
   7  -2  -6  694.40   17.39
   7  -2   6  712.24   17.41
   7  -2  -6  689.98   17.41
  -7  -2  -7   64.95    2.86
   7   2   7   68.24    3.02
   7  -2   7   70.68    3.49
  -7  -2   7   66.18    2.91
  -7  -2  -7   74.42    2.97
   7  -2  -7   75.56    2.98
   7  -2  -7   67.98    3.02
   7  -2   7   66.52    2.81
   7   2   8  789.58   19.81
   7  -2   8  759.29   20.35
   7  -2  -8  777.69   19.21
   7  -2   8  781.65   19.10
   7  -2  -8  782.71   19.66
  -7  -2  -8  788.44   19.49
  -7  -2  -8  762.51   19.22
  -7  -2   8  805.18   19.38
   7   2   9   44.67    2.66
   7  -2   9   48.10    3.14
  -7  -2  -9   47.36    2.12
  -7  -2   9   46.11    2.18
  -7  -2   9   45.68    2.27
  -7  -2  10   38.08    1.81
   7   2  10   45.59    2.79
  -7   2  10   42.59    1.95
   7   2  11   12.44    1.70
   7   2  12  191.77    7.20
   7   2  13    3.31    1.35
   7   2  14   47.96    3.51
  -7  -3   0   31.26    2.14
   7  -3   0   27.63    1.41
  -7   3   0   30.57    1.47
  -7   3  -1 1359.46   31.24
  -7  -3   1 1274.00   32.37
  -7  -3  -1 1372.48   32.51
   7  -3   1 1325.53   31.27
   7  -3  -1 1329.14   31.01
   7   3   2  454.58   11.11
   7   3  -2  456.59   11.62
   7  -3  -2  444.63   11.07
  -7   3  -2  454.07   11.48
  -7  -3  -2  460.11   12.45
   7  -3   2  430.27   11.47
   7   3  -3 1528.04   35.63
  -7  -3   3 1508.26   36.35
  -7   3  -3 1524.03   35.42
   7   3   3 1498.47   34.88
  -7  -3  -3 1488.19   36.28
   7  -3   3 1481.29   35.54
   7  -3   4  405.53   10.97
  -7  -3  -4  403.17   10.17
  -7  -3  -4  399.64   11.32
  -7  -3   4  410.72   11.42
  -7   3  -4  419.58   10.84
   7   3   4  395.47   10.19
   7   3  -4  404.72   10.99
  -7  -3  -5   77.16    3.52
  -7  -3   5   82.14    3.58
   7  -3  -5   83.93    2.97
  -7  -3  -5   77.32    2.80
   7  -3   5   78.78    3.47
  -7   3  -5   80.34    3.41
   7   3  -5   81.00    3.49
   7   3   5   81.71    2.89
   7   3  -6    1.48    0.89
   7  -3  -6    0.42    0.50
   7   3   6   -0.08    0.50
  -7  -3  -6   -0.26    0.79
   7  -3   6    0.14    0.68
  -7  -3   6    0.92    0.74
  -7  -3  -6    0.45    0.54
  -7   3  -6    0.12    0.80
   7  -3  -7 1255.15   30.14
   7  -3   7 1254.35   30.72
  -7  -3  -7 1266.97   29.49
   7  -3  -7 1238.48   29.56
  -7  -3  -7 1249.46   30.31
  -7  -3   7 1211.15   30.24
   7   3   7 1242.27   29.65
   7  -3   7 1195.91   30.08
   7  -3   8   63.33    2.95
   7   3   8   64.09    2.92
   7  -3   8   62.74    3.53
   7  -3  -8   61.94    2.81
  -7  -3  -8   65.91    2.80
  -7  -3  -8   59.65    3.02
  -7  -3   8   66.16    3.25
   7  -3  -8   64.67    3.01
   7  -3  -9  582.62   15.04
   7  -3   9  585.38   16.39
   7   3   9  570.23   15.21
  -7  -3  -9  582.86   14.96
  -7   3   9  558.54   15.30
   7  -3   9  582.91   14.83
  -7   3  -9  592.52   15.34
   7  -3  10    3.95    0.85
  -7   3  10    4.58    1.02
   7   3  10    5.10    1.13
   7  -3  10    5.30    1.50
   7   3  11   65.68    3.42
   7  -3  11   62.23    4.04
  -7  -3  11   63.56    2.65
   7  -3  12   -1.04    1.35
   7   3  12    2.63    1.19
   7   3  13  505.26   14.59
   7   3  14   17.87    2.16
  -7   4   0   -0.19    0.45
  -7  -4   0   -0.48    0.85
   7  -4   0   -0.13    0.41
   7   4  -1   47.32    2.16
  -7   4  -1   49.12    2.09
  -7  -4  -1   45.61    2.82
   7  -4  -1   48.23    1.91
   7  -4   1   45.27    2.05
   7   4   2  330.70    8.16
  -7   4  -2  328.59    8.66
   7  -4  -2  323.49    8.13
   7   4  -2  307.78    8.69
   7  -4   2  313.88    8.70
  -7  -4  -2  297.93    9.64
  -7  -4  -3   53.71    3.08
   7  -4  -3   54.53    1.99
  -7   4  -3   53.77    2.47
   7   4   3   53.80    1.96
   7   4  -3   50.58    2.52
   7  -4   3   52.01    2.50
  -7  -4   3   53.40    3.09
   7  -4  -4   63.63    2.27
   7  -4   4   66.23    3.04
  -7   4  -4   65.01    2.88
   7   4  -4   65.53    2.99
   7   4   4   60.65    2.20
  -7  -4  -4   62.78    3.40
  -7  -4   4   67.04    3.46
   7  -4   5   98.53    4.09
   7   4  -5  103.71    4.11
  -7   4  -5  103.20    4.03
  -7  -4  -5   96.36    4.43
   7  -4  -5   94.82    3.16
  -7  -4   5   98.54    4.43
   7   4   5   99.86    3.18
  -7  -4   6   15.46    1.88
  -7  -4  -6   16.39    1.12
   7   4   6   17.00    1.17
   7  -4  -6   15.69    1.12
   7  -4   6   12.34    1.54
  -7  -4  -6   13.00    1.73
  -7  -4  -7    0.22    0.52
   7   4   7    0.49    0.54
  -7  -4  -7   -0.33    1.07
   7  -4   7    0.17    0.95
  -7  -4   7    2.50    1.21
   7  -4  -7    0.31    0.56
  -7   4   8    0.18    0.97
  -7   4  -8    0.18    0.97
   7  -4   8    1.50    1.12
   7   4   8    0.77    0.66
  -7   4  -9    7.12    1.40
  -7   4   9    7.70    1.49
   7  -4   9    6.30    1.27
   7   4   9    9.64    1.17
   7  -4   9    6.55    1.60
   7  -4  10  149.00    6.48
  -7   4  10  163.76    5.83
   7   4  10  148.55    5.38
   7  -4  11   39.60    3.36
   7   4  11   46.57    2.73
   7   4  12  239.57    7.91
  -7   5   0   66.11    2.46
   7   5   0   63.60    2.48
   7  -5   0   65.71    2.50
   7  -5   1   35.56    1.85
   7   5   1   37.68    1.63
  -7   5  -1   35.39    1.80
   7   5   1   40.42    1.72
   7   5  -1   39.24    1.95
   7  -5  -1   36.16    1.61
   7  -5   2   88.79    3.42
  -7   5  -2   87.23    3.29
   7   5  -2   93.45    3.45
   7   5   2   88.19    2.78
   7  -5  -2   88.80    2.78
   7  -5   3  235.80    7.21
  -7   5  -3  247.50    7.09
   7   5  -3  233.00    7.08
   7   5   3  244.79    6.09
   7  -5  -3  231.71    6.08
   7  -5  -4    5.26    0.55
   7  -5  -4    5.90    0.56
   7  -5   4    6.81    1.12
   7   5   4    4.87    0.55
  -7   5  -4    6.40    1.05
   7   5  -4    5.99    1.08
   7   5   5    0.48    0.37
   7  -5  -5    0.29    0.35
   7  -5  -5    0.13    0.35
   7  -5   5    0.14    0.78
   7  -5  -6  215.01    5.75
   7   5   6  224.92    5.85
   7  -5   6  203.64    7.38
  -7   5  -6  224.48    8.31
   7   5   7  660.49   15.98
   7  -5   7  667.48   18.00
  -7   5   7  662.01   18.72
  -7   5  -7  641.95   18.52
   7  -5   8   44.39    3.14
   7   5   8   41.86    2.02
  -7   5   8   39.20    3.16
  -7   5  -8   50.21    3.41
   7  -5   9  481.52   14.64
   7   5   9  493.71   12.70
  -7   5   9  494.93   14.53
  -7   5  -9  500.62   14.48
   7  -5  10   32.49    2.90
  -7   5  10   29.08    2.50
   7   5  10   27.57    1.84
  -7   6   0    0.06    0.57
   7  -6   0   -0.35    0.66
   7   6   0    0.20    0.65
   7  -6   1 1124.02   26.46
   7   6   1 1098.39   25.85
  -7   6  -1 1116.76   26.27
   7   6  -1 1133.18   26.40
   7   6   1 1068.84   25.80
   7  -6  -1 1117.70   25.87
   7  -6  -2  166.07    4.39
   7  -6   2  159.78    5.35
   7   6  -2  174.03    5.30
   7   6   2  162.31    4.36
   7   6   2  166.70    4.38
  -7   6  -2  164.18    5.15
   7  -6  -3    6.33    0.44
   7   6   3    6.59    0.44
  -7   6  -3    6.08    1.68
  -7   6  -3    7.16    1.05
   7  -6   3    7.53    1.16
   7   6   3    7.41    0.42
   7   6  -3    8.76    1.14
   7  -6   4   74.56    3.50
  -7   6   4   74.01    4.78
  -7   6  -4   69.42    4.56
   7  -6   5  163.18    5.95
  -7   6   5  155.75    7.24
  -7   6  -5  157.14    7.12
  -7   6   6  132.17    6.52
  -7   6  -6  123.09    6.27
   7  -6   6  130.14    5.37
  -7   6   7   27.19    2.93
   7  -6   7   29.86    2.61
  -7   6  -7   27.61    2.90
   7  -6   8  135.35    5.97
  -7   6   8  146.29    6.60
  -7   6  -8  137.96    6.40
   7  -6   9   27.10    2.78
  -7   6   9   31.50    3.02
  -7   6  10   26.22    2.66
   7   7   0   40.10    1.80
  -7   7   0   36.53    3.71
   7   7   1   38.14    1.53
  -7   7  -1   38.28    1.94
   7   7  -1   39.80    1.99
   7  -7   1   47.23    2.21
   7   7   1   39.17    1.53
  -7   7   1   40.15    3.87
  -7   7  -1   36.51    3.64
  -7   7  -2    0.99    0.75
   7   7  -2    0.47    0.70
   7  -7   2    0.11    0.69
  -7   7  -2   -0.65    1.59
  -7   7  -3  128.19    4.60
   7  -7   3  136.80    4.96
   7   7  -3  131.24    4.69
  -7   7   3  145.83    7.31
  -7   7  -3  138.13    7.05
   7  -7   4   24.81    2.06
  -7   7  -4   25.54    3.10
  -7   7   4   29.99    3.33
  -7   7  -5   -0.93    1.80
   7  -7   5   -0.33    0.95
  -7   7   5   -0.33    1.56
   7  -7   6    9.84    1.69
  -7   7   6   13.48    2.50
  -7   7  -7  271.99   10.33
   7  -7   7  263.35    9.22
  -7   7   7  277.28   10.52
   7  -7   8    9.33    1.93
  -7   7   8    5.16    1.80
  -7   7  -8    8.45    2.00
  -7   7   9  167.36    7.49
   7  -7   9  165.12    7.10
  -7   8   0   -0.37    2.39
  -7   8  -1    6.29    2.20
  -7   8   2  186.03    9.24
  -7   8  -2  219.17    9.55
  -7   8   3   24.93    3.35
  -7   8  -3   19.93    2.99
  -7   8   4   18.93    3.14
  -7   8  -4   11.83    2.63
  -7   8   5    1.77    1.89
  -7   8  -5    2.37    1.94
  -7   8  -6   68.96    5.15
  -7   8   6   81.85    5.58
  -7   8   7    0.33    1.88
  -7   8  -7   -0.32    1.79
   8   0   0  326.59    8.51
  -8   0   0  328.31    8.96
  -8   0   1    0.28    0.55
  -8   0  -1    0.09    0.48
  -8   0  -1    0.44    0.42
   8   0   1    0.46    0.38
  -8   0  -2  953.92   23.40
   8   0   2  970.67   23.07
  -8   0  -2  974.40   22.97
  -8   0  -3   -0.18    0.48
  -8   0  -3   -0.22    0.52
  -8   0   3    0.19    0.50
   8   0   3    0.16    0.45
  -8   0   4    0.19    0.51
  -8   0  -4    0.82    0.52
  -8   0  -4    0.65    0.50
  -8   0   5    0.19    0.47
  -8   0  -5   -0.09    0.44
   8   0  -5    0.51    0.56
  -8   0  -5    0.09    0.49
  -8   0  -6 1512.68   36.09
  -8   0   6 1547.84   35.98
  -8   0  -6 1533.45   35.89
   8   0  -6 1488.10   36.27
   8   0  -7   -0.13    0.73
   8   0   7    0.95    0.72
  -8   0  -7   -0.11    0.66
   8   0   8  338.39   10.16
   8   0   9   -0.34    0.86
   8   0  10  135.42    5.57
  -8   0  10  126.20    3.55
   8   0  11    0.41    0.99
   8   0  12  163.34    6.80
   8   0  13    0.24    1.26
   8  -1   0    1.61    0.47
   8  -1   0    0.93    0.63
  -8   1  -1   95.88    3.26
   8  -1   1  101.16    3.64
   8  -1  -1  103.42    3.67
   8  -1   1  102.89    3.35
   8  -1  -2   13.14    1.19
  -8  -1  -2   15.03    1.02
  -8   1  -2   16.64    1.14
   8  -1   2   14.71    1.09
  -8  -1  -3   56.35    2.23
   8  -1   3   56.56    2.50
   8  -1  -3   55.15    2.50
  -8   1  -3   54.40    2.34
   8   1   3   53.50    2.27
   8  -1   3   58.38    2.46
   8  -1  -4  202.86    6.17
  -8  -1  -4  199.99    5.89
  -8   1  -4  207.95    6.14
   8  -1   4  206.11    6.15
   8   1   4  208.21    6.10
   8  -1   4  217.42    6.30
   8  -1   5   37.88    1.97
   8  -1  -5   37.03    2.01
   8  -1  -5   42.26    2.08
  -8  -1  -5   35.91    1.91
  -8   1  -5   37.64    2.05
   8   1  -5   37.59    2.13
   8   1   5   42.12    2.09
   8  -1   5   43.48    2.27
  -8  -1  -6   37.37    2.02
   8  -1   6   40.70    2.36
  -8  -1  -6   35.52    1.96
  -8   1  -6   39.26    2.20
  -8  -1   6   36.66    1.99
   8   1  -6   40.96    2.33
   8   1   6   45.66    2.34
   8  -1  -6   39.72    2.18
  -8  -1   7   38.49    2.03
   8   1   7   39.12    2.34
  -8  -1  -7   41.81    2.24
  -8   1  -7   41.55    2.39
   8   1  -7   42.76    2.52
  -8  -1  -7   41.69    2.06
   8  -1  -7   40.82    2.34
  -8  -1   8  119.16    4.11
   8   1   8  130.08    4.92
  -8  -1  -8  122.46    4.55
   8  -1  -8  130.25    4.80
  -8  -1  -8  124.57    4.09
  -8  -1   9   19.21    1.36
  -8  -1  -9   20.34    1.24
   8   1   9   20.04    1.85
   8   1  10   10.06    1.54
   8  -1  10    8.76    1.59
  -8  -1  10    9.69    0.91
   8  -1  11   38.18    3.09
   8   1  11   42.55    2.99
   8  -1  12    7.44    1.66
   8   1  12    7.93    1.66
   8  -1  13   -0.26    1.57
   8   1  13    1.58    1.33
   8  -2   0 1087.77   25.66
   8  -2  -1  810.06   19.56
   8   2   1  823.59   19.63
  -8   2  -1  823.33   19.68
   8  -2   1  820.31   19.72
   8  -2  -2  555.13   14.96
   8   2   2  591.39   14.21
   8  -2   2  577.85   14.43
   8  -2  -3  945.50   23.63
   8  -2   3  965.89   23.66
  -8  -2  -3  982.61   22.82
   8   2   3  958.91   22.90
   8  -2   3  940.63   23.22
   8  -2  -4   74.53    3.24
  -8  -2  -4   78.35    2.81
   8  -2   4   74.00    3.22
   8   2   4   80.30    2.91
   8  -2   4   73.76    3.09
   8   2   5    0.26    0.46
   8  -2  -5    1.08    0.65
   8  -2   5    0.11    0.67
   8  -2   5    0.12    0.61
  -8  -2  -5    1.02    0.56
   8  -2  -5    0.36    0.54
   8   2  -5    0.47    0.63
  -8   2  -5    0.11    0.59
   8  -2   6  553.50   14.18
  -8  -2  -6  535.35   13.87
   8  -2   6  553.93   14.70
  -8  -2  -6  547.14   14.44
   8  -2  -6  542.63   14.21
  -8   2  -6  560.60   14.46
   8   2  -6  555.84   14.68
   8   2   6  557.69   14.16
   8  -2  -6  540.90   14.11
   8  -2   7   47.36    2.38
  -8  -2  -7   50.06    2.55
   8  -2   7   54.15    3.00
   8  -2  -7   49.89    2.50
  -8  -2   7   48.42    2.54
  -8  -2  -7   49.95    2.43
   8   2   7   51.09    2.57
   8  -2  -7   56.36    2.68
  -8  -2   8   47.16    2.41
   8   2   8   53.07    2.73
   8  -2  -8   47.56    2.37
   8  -2   8   48.54    2.97
   8  -2   8   49.05    2.34
  -8  -2  -8   46.19    2.45
   8  -2  -8   42.95    2.49
  -8  -2  -8   44.93    2.29
  -8  -2  -9    8.42    1.01
  -8  -2   9   10.28    1.20
  -8  -2   9    9.30    1.09
   8   2   9   10.14    1.35
   8  -2   9    6.82    1.42
  -8  -2  10  326.77    8.59
   8   2  10  303.93    9.71
  -8   2  10  317.40    8.73
  -8   2  11    6.09    0.71
   8   2  11    7.96    1.49
   8   2  12  228.60    8.08
   8   2  13   23.90    2.45
   8   2  14   36.49    3.09
  -8   3   0    0.74    0.42
   8  -3   0   -0.14    0.41
  -8   3  -1  795.38   18.95
   8   3   1  768.62   18.78
   8  -3  -1  782.18   18.77
   8  -3   1  786.91   19.00
   8   3   2  149.11    4.44
  -8   3  -2  154.68    4.75
   8  -3  -2  151.06    4.44
  -8  -3  -2  138.13    5.44
   8  -3   2  155.70    4.81
   8   3  -3  171.71    5.55
   8  -3  -3  170.69    4.99
  -8   3  -3  185.74    5.49
   8   3   3  174.79    5.00
  -8  -3  -3  168.46    6.08
  -8  -3   3  182.61    6.23
   8  -3   3  164.43    5.40
  -8  -3   4    3.69    1.03
   8   3  -4    4.08    0.83
  -8  -3  -4    2.85    0.93
   8  -3   4    4.30    0.86
  -8   3  -4    4.73    0.84
   8   3   4    4.20    0.64
   8  -3   5  545.97   14.86
  -8  -3  -5  571.00   14.04
  -8  -3  -5  554.55   15.13
  -8  -3   5  567.26   15.21
  -8   3  -5  574.40   14.70
   8  -3  -5  564.86   14.15
   8   3  -5  570.77   14.94
   8   3   5  561.28   14.07
  -8  -3  -6  137.50    5.14
   8  -3  -6  127.35    4.98
   8  -3   6  141.67    5.16
   8  -3   6  142.53    5.26
  -8  -3   6  131.17    5.06
   8  -3  -6  142.78    4.55
   8   3   6  139.56    4.50
  -8  -3  -6  135.40    4.41
   8   3   7  319.35    8.98
   8  -3   7  325.62    9.43
  -8  -3  -7  327.52    8.88
   8  -3   7  318.74    9.86
   8  -3  -7  331.87    9.01
  -8  -3   7  310.24    9.45
   8  -3  -7  315.03    9.39
  -8  -3  -7  331.49    9.55
   8  -3   8  129.54    4.67
   8  -3   8  127.97    5.31
  -8  -3  -8  129.48    4.46
   8  -3  -8  121.79    4.46
  -8  -3  -8  133.21    4.90
   8   3   8  128.49    4.60
  -8  -3   8  130.78    4.93
   8  -3  -8  122.68    4.68
   8  -3   9   77.12    3.33
   8   3   9   80.03    3.61
   8  -3   9   92.59    4.54
   8  -3  -9   81.62    3.49
  -8  -3  -9   80.82    3.42
  -8  -3   9   79.71    3.63
   8  -3  10    3.35    0.89
  -8   3  10    4.12    1.01
   8  -3  10    3.52    1.40
   8   3  10    5.12    1.16
   8   3  11  136.76    5.35
   8  -3  11  131.29    6.14
   8   3  12    0.89    1.08
   8  -3  12    1.04    1.45
   8   3  13   19.17    2.21
   8   3  14    9.57    1.83
  -8  -4   0    6.45    1.25
   8  -4   0    6.94    0.82
  -8  -4  -1   16.67    1.79
  -8   4  -1   16.00    1.19
   8   4  -1   18.43    1.33
   8  -4  -1   16.72    1.10
   8   4   1   17.10    1.11
   8  -4   1   15.88    1.21
  -8  -4  -2  109.68    4.74
   8   4   2  109.23    3.46
  -8   4  -2  109.62    3.82
   8  -4  -2  113.16    3.50
   8   4  -2  115.98    4.01
   8  -4   2  103.27    3.84
   8  -4   3   -0.11    0.57
   8   4  -3    0.32    0.59
   8  -4  -3    0.65    0.39
  -8   4  -3   -0.20    0.58
   8   4   3    0.53    0.41
  -8  -4  -3    0.17    0.81
  -8  -4   3    0.34    0.89
   8  -4   4  305.93    9.08
  -8  -4   4  318.52    9.86
   8  -4  -4  321.35    8.23
  -8   4  -4  321.58    8.97
   8   4   4  314.12    8.19
   8   4  -4  316.98    9.17
  -8  -4  -4  310.78    9.78
   8  -4  -5   84.39    2.97
   8  -4   5   87.68    3.83
  -8   4  -5   84.38    3.58
   8   4  -5   81.99    3.67
  -8  -4   5   83.61    4.05
   8   4   5   83.03    2.89
  -8  -4  -5   84.50    4.07
   8  -4   6  108.95    4.54
  -8  -4  -6  102.84    3.46
   8   4   6   99.39    3.48
   8  -4  -6  102.69    3.51
  -8  -4  -6  111.08    4.75
  -8  -4   6  107.66    4.71
   8   4   7   47.24    2.24
   8  -4   7   48.76    2.95
   8  -4  -7   48.05    2.23
  -8  -4  -7   48.64    2.20
  -8  -4  -7   53.58    3.18
  -8  -4   7   44.32    3.05
   8  -4  -8    8.46    1.39
   8  -4   8   13.03    1.68
  -8  -4  -8    8.59    1.46
  -8  -4   8    9.61    1.58
   8   4   8    8.50    1.12
   8  -4   8    9.02    1.59
   8  -4   9   18.41    1.81
  -8   4   9   17.85    1.99
  -8   4  -9   19.87    2.09
   8  -4   9   18.60    2.15
   8   4   9   19.48    1.63
   8  -4  10  102.12    5.09
   8   4  10   89.43    3.88
  -8   4  10   93.19    4.28
   8  -4  11   22.90    2.60
   8   4  11   16.77    1.75
   8   4  12    3.34    1.14
   8  -5   0    0.22    0.47
   8   5   0   -0.15    0.51
  -8   5   0    0.07    0.47
   8  -5  -1   10.90    0.91
   8  -5   1   10.53    1.08
   8   5  -1    9.23    1.03
   8   5   1   11.11    0.92
  -8   5  -1    8.98    0.97
   8   5   1   10.40    0.92
   8   5  -2    1.70    0.69
   8  -5   2    2.84    0.74
   8   5   2    3.54    0.59
  -8   5  -2    3.43    0.78
   8  -5  -2    3.57    0.60
   8  -5   3   26.94    1.88
  -8   5  -3   32.32    1.94
   8   5   3   26.60    1.29
   8  -5  -3   26.22    1.29
   8   5  -3   26.21    1.83
   8   5   4    2.03    0.47
   8   5  -4    2.71    0.84
   8  -5   4    1.06    0.76
   8  -5  -4    2.36    0.49
  -8   5  -4    2.61    0.84
   8  -5   5   52.89    2.92
   8  -5  -5   48.96    1.86
   8  -5  -5   44.71    1.82
   8   5   5   49.04    1.88
   8  -5  -6   14.81    1.03
   8  -5   6   13.81    1.73
   8   5   6   13.73    1.01
   8   5   7  142.36    4.25
  -8   5   7  133.22    6.11
  -8   5  -7  132.16    6.06
   8   5   8    7.14    0.95
  -8   5   8    7.05    1.68
  -8   5  -8   11.95    2.00
   8  -5   8   10.24    1.71
  -8   5   9   32.05    2.80
   8  -5   9   36.47    3.03
   8   5   9   37.10    2.07
   8  -5  10    4.28    1.70
  -8   5  10    5.31    1.35
   8  -6   0 1606.40   36.93
   8   6   0 1552.82   36.84
   8   6  -1    2.41    0.80
   8   6   1    1.92    0.65
   8   6   1    2.57    0.65
   8  -6  -1    1.24    0.62
  -8   6  -1    2.34    0.83
   8  -6   1    2.68    0.85
   8  -6   2  325.57    9.03
  -8   6  -2  319.03    8.77
   8   6   2  318.60    8.02
   8  -6  -2  314.91    8.02
   8   6  -2  328.37    8.91
   8   6   2  313.34    8.03
   8   6   3    3.99    0.51
   8  -6  -3    4.11    0.50
  -8   6  -3    3.25    0.87
   8  -6   3    4.10    1.00
   8   6  -3    5.00    1.06
   8   6   3    3.71    0.48
   8   6   4  272.75    6.66
   8   6   4  272.87    6.67
   8  -6   5   85.58    4.01
  -8   6   5   91.22    5.26
  -8   6  -5   93.15    5.21
   8  -6   6  457.15   11.77
  -8   6   6  445.52   13.33
  -8   6  -6  433.22   13.02
   8  -6   7  150.24    6.14
  -8   6   7  144.76    6.94
  -8   6  -7  147.99    6.96
   8  -6   8    5.31    1.53
  -8   6   8    6.08    1.79
  -8   6  -8    6.45    1.72
   8  -6   9   95.42    4.99
  -8   6   9  100.10    5.29
  -8   6  10  156.16    6.75
  -8   7   0   -0.67    1.49
   8   7   0   -0.62    0.58
   8   7   1   47.44    1.84
  -8   7  -1   48.11    2.23
   8   7  -1   46.16    2.22
   8   7   1   47.99    1.86
   8  -7   1   43.45    2.25
  -8   7  -1   52.05    4.29
  -8   7  -2   54.54    2.51
   8  -7   2   60.39    2.79
   8   7  -2   54.14    2.53
   8   7   2   50.24    1.58
  -8   7  -2   63.60    4.60
   8   7   2   50.21    1.60
  -8   7   3   13.13    2.41
  -8   7  -3   11.00    2.36
   8  -7   3   11.26    1.44
  -8   7   4    0.34    1.64
  -8   7  -4    0.32    1.43
   8  -7   4   -0.15    0.89
   8  -7   5   94.95    4.34
  -8   7   5   95.08    5.95
  -8   7  -5   87.92    5.55
   8  -7   6    1.47    1.09
  -8   7   6    1.29    1.73
  -8   7  -6   -0.93    1.57
   8  -7   7   16.04    2.19
  -8   7   7   15.77    2.64
   8  -7   8    6.50    1.68
  -8   7   8    5.28    1.94
  -8   7  -8    5.49    1.91
  -8   7   9   35.46    3.39
  -8   8   0 1450.93   39.17
  -8   8  -1    2.65    2.30
  -8   8   2  245.21   10.78
  -8   8  -2  253.26   10.74
  -8   8  -3    1.46    1.72
  -8   8   3   -0.38    1.88
  -8   8   4  175.14    8.63
  -8   8  -4  164.64    8.32
  -8   8   5   10.16    2.53
  -8   8  -5    9.72    2.65
  -8   8  -6  268.97   10.82
  -8   8   6  268.93   11.00
  -8   8   7   26.00    3.34
  -8   8  -7   26.70    3.31
  -9   0   0    0.21    0.50
   9   0   0   -0.07    0.38
  -9   0   1    0.32    0.56
  -9   0  -1   -0.32    0.51
   9   0   1    0.22    0.33
  -9   0  -2 5446.32  122.89
   9   0   2 5375.99  122.97
  -9   0  -2 5392.17  123.44
  -9   0  -3    0.16    0.48
  -9   0   3    0.10    0.54
  -9   0  -3   -0.31    0.54
   9   0   3   -0.26    0.47
  -9   0   4 1058.68   25.43
  -9   0  -4 1044.69   25.08
  -9   0  -4 1033.47   25.38
  -9   0  -5    0.31    0.53
   9   0  -5   -0.21    0.51
  -9   0   5   -0.11    0.50
  -9   0  -5    0.10    0.52
  -9   0   6 1095.10   26.11
  -9   0  -6 1059.55   25.97
  -9   0  -6 1089.53   26.08
   9   0  -6 1048.58   26.25
   9   0   7   -0.14    0.71
   9   0  -7   -0.26    0.73
  -9   0  -7    0.12    0.65
   9   0   8 1553.01   37.77
   9   0   9    0.35    0.86
   9   0  10   29.84    2.47
   9   0  11    0.21    1.11
   9   0  12  247.65    9.06
   9   0  13   -0.24    1.17
   9  -1   0  191.68    6.04
   9  -1   0  198.34    5.63
   9  -1  -1 1022.90   24.35
   9  -1   1 1016.55   23.85
   9  -1  -1 1010.77   23.78
  -9   1  -1  953.16   23.73
  -9   1  -2 1568.97   36.16
  -9  -1  -2 1557.49   36.01
   9  -1   2 1516.77   36.21
   9  -1  -2 1525.97   36.59
   9  -1   3  478.30   12.68
  -9  -1  -3  487.56   12.24
  -9   1  -3  486.24   12.42
   9  -1  -3  493.18   12.74
   9   1   3  461.25   12.30
   9  -1   3  506.41   12.60
   9  -1   4  398.48   10.78
  -9  -1  -4  400.98   10.48
  -9   1  -4  396.09   10.67
   9  -1  -4  412.93   10.87
   9   1   4  392.84   10.62
   9  -1   4  415.38   10.90
   9  -1  -5  333.31    9.00
  -9  -1  -5  319.94    8.95
  -9  -1  -5  311.16    8.66
   9  -1   5  319.71    8.88
  -9   1  -5  327.16    8.92
  -9  -1   5  300.42    8.91
   9   1   5  325.12    8.92
   9  -1   5  318.35    9.08
   9   1  -5  309.65    9.04
  -9  -1  -6   92.68    3.60
   9  -1  -6   88.57    3.67
  -9  -1  -6   92.40    3.55
  -9   1  -6   97.26    3.77
  -9  -1   6   96.59    3.67
   9   1   6   95.80    3.74
   9   1  -6   90.85    3.81
   9  -1   6   97.41    3.99
  -9  -1   7  262.41    7.59
   9   1   7  262.40    8.00
  -9  -1  -7  265.48    7.55
  -9  -1  -7  249.35    7.65
   9  -1  -7  260.65    7.92
  -9  -1   8    5.32    0.95
  -9  -1  -8    6.79    0.95
   9   1   8    6.82    1.25
  -9  -1   9   73.24    3.04
   9   1   9   78.34    3.84
  -9  -1   9   84.22    3.16
  -9  -1  10    6.31    0.82
   9   1  10    7.39    1.43
   9  -1  10    5.50    1.42
   9  -1  11  541.53   14.87
   9   1  11  574.39   14.57
   9  -1  12    2.95    1.39
   9   1  12    6.16    1.54
   9   1  13  188.08    7.50
   9  -2   0   -0.50    0.67
   9  -2   0   -0.07    0.44
  -9   2  -1   80.02    2.88
   9  -2  -1   72.89    3.32
   9  -2  -1   70.19    2.70
   9  -2   1   79.22    2.90
   9   2   1   74.26    2.78
   9   2   2  416.55   10.72
   9  -2  -2  410.59   11.46
   9  -2   2  425.66   10.99
   9  -2  -3    0.36    0.72
   9  -2   3    0.24    0.60
  -9  -2  -3   -0.21    0.39
   9  -2   3    0.69    0.57
   9   2   3    0.31    0.47
   9  -2   4    1.31    0.60
   9  -2  -4    1.64    0.75
   9  -2   4    2.25    0.77
  -9  -2  -4    2.54    0.64
   9   2   4    2.75    0.62
   9  -2   5   83.72    3.39
   9  -2  -5   74.89    3.29
  -9  -2  -5   77.03    2.95
  -9   2  -5   72.82    3.17
   9   2   5   73.25    3.00
   9  -2   5   76.48    3.37
   9   2  -5   71.58    3.27
   9  -2  -6  392.20   10.64
   9  -2   6  394.28   10.68
   9  -2  -6  387.51   10.71
  -9  -2  -6  392.08   10.40
   9  -2   6  407.63   11.19
  -9   2  -6  390.89   10.82
   9   2  -6  377.56   10.95
   9   2   6  367.77   10.49
   9   2   7   85.16    3.50
   9  -2  -7   76.15    3.34
   9  -2   7   79.97    3.80
  -9  -2  -7   75.03    3.19
   9  -2   7   77.25    3.31
  -9  -2  -7   75.41    3.42
  -9  -2   7   85.95    3.61
   9  -2  -7   77.91    3.36
   9   2   8  163.79    5.81
   9  -2   8  173.79    6.44
  -9  -2  -8  177.29    5.59
   9  -2   8  174.42    5.51
  -9  -2   8  160.46    5.59
  -9  -2   8  174.89    5.72
  -9  -2  -8  170.67    5.58
  -9  -2  -8  168.78    5.62
   9  -2  -8  173.79    5.88
   9  -2  -8  162.36    5.52
  -9  -2   9    4.58    0.97
  -9  -2  -9    4.96    0.88
  -9  -2   9    6.24    1.01
   9   2   9    5.43    1.17
   9  -2   9    4.80    1.35
   9   2  10   29.30    2.34
  -9  -2  10   28.66    1.80
  -9  -2  10   34.38    2.02
   9   2  11   11.96    1.69
  -9   2  11   10.17    1.00
   9   2  12  177.63    6.86
   9   2  13   10.12    1.81
  -9   3   0  154.18    4.69
   9  -3   0  156.10    4.74
   9   3   1  228.07    6.34
  -9   3  -1  226.53    6.42
   9  -3  -1  219.23    6.25
   9  -3   1  226.56    6.50
   9  -3  -2  109.43    3.55
   9   3   2  106.13    3.53
  -9   3  -2  105.50    3.74
   9  -3   2  107.28    3.82
   9  -3  -3  932.89   21.68
   9   3  -3  900.58   22.20
  -9   3  -3  931.38   22.10
   9   3   3  889.91   21.64
   9  -3   3  850.91   22.08
  -9  -3   4    0.16    0.87
   9  -3   4    0.35    0.62
   9   3  -4   -0.24    0.68
  -9  -3  -4    1.23    0.87
  -9   3  -4    0.54    0.62
   9   3   4    0.95    0.51
   9  -3  -5   13.01    1.51
   9  -3   5   15.27    1.66
  -9  -3  -5   16.33    1.24
   9  -3   5   15.40    1.50
   9   3  -5   15.49    1.56
  -9  -3  -5   15.91    1.67
  -9  -3   5   16.09    1.77
   9   3   5   14.02    1.17
  -9   3  -5   16.09    1.46
   9  -3   6  100.27    4.22
   9  -3   6   96.02    4.23
   9  -3  -6  104.01    4.25
  -9  -3   6  105.77    4.40
  -9  -3  -6  108.31    3.69
   9  -3  -6   96.60    3.67
  -9  -3  -6   97.50    4.23
   9   3   6  100.58    3.69
   9   3   7 1586.81   36.94
   9  -3   7 1556.93   37.35
  -9  -3   7 1550.10   37.54
   9  -3   7 1486.27   37.87
  -9  -3  -7 1553.99   36.74
  -9  -3  -7 1538.20   37.48
   9  -3  -7 1569.57   36.91
   9  -3  -7 1579.30   37.44
   9  -3   8   96.78    4.63
   9  -3  -8  107.93    4.25
   9   3   8  108.04    4.12
   9  -3   8  102.80    4.10
  -9  -3  -8  103.46    3.93
   9  -3  -8  108.64    4.03
  -9  -3  -8   99.89    4.20
  -9  -3   8  101.78    4.28
   9  -3   9  441.25   12.02
   9   3   9  435.75   12.22
   9  -3   9  460.99   13.43
  -9  -3   9  453.07   12.49
  -9  -3  10    6.04    1.16
  -9   3  10    6.39    1.23
   9   3  10    5.80    1.16
   9  -3  11   44.06    3.43
   9   3  11   39.71    2.69
   9   3  12   23.26    2.27
   9   3  13   96.86    4.74
  -9   4   0    0.08    0.47
  -9  -4   0    0.36    0.86
   9  -4   0    0.08    0.47
   9  -4   1    0.89    0.59
   9   4   1    0.30    0.41
  -9   4  -1    0.91    0.57
  -9  -4  -1    0.35    0.86
   9  -4  -1    0.29    0.42
  -9  -4  -2  140.57    5.72
   9   4   2  138.64    4.38
  -9   4  -2  144.35    4.76
   9  -4  -2  145.67    4.44
   9  -4   2  155.15    4.93
   9   4  -2  157.96    5.03
   9  -4   3    0.34    0.61
  -9  -4  -3   -0.17    0.84
  -9  -4   3    0.18    0.91
   9   4  -3   -0.34    0.68
   9  -4  -3    0.07    0.44
  -9   4  -3    0.51    0.68
   9   4   3    0.62    0.43
  -9  -4  -4    0.17    0.91
  -9  -4   4    0.18    0.89
   9  -4   4    0.51    0.66
   9  -4  -4    0.07    0.46
   9   4  -4    0.76    0.80
  -9   4  -4    0.23    0.66
   9   4   4    0.70    0.49
  -9  -4   5   48.93    3.07
   9  -4   5   52.40    2.86
   9  -4  -5   49.67    2.17
  -9  -4  -5   51.63    3.15
   9   4   5   48.15    2.11
   9  -4   6  340.24   10.05
  -9  -4   6  335.41   10.22
   9  -4  -6  327.05    8.76
  -9  -4  -6  327.97   10.16
   9   4   6  314.45    8.74
  -9  -4  -7    4.51    1.30
   9  -4   7    7.84    1.51
   9  -4  -7    7.60    1.02
   9  -4  -7    4.96    1.31
  -9  -4  -7    8.46    1.04
   9   4   7    9.99    1.12
  -9  -4   7    6.81    1.49
   9  -4   7    6.78    1.33
   9  -4   8  235.24    8.05
   9  -4   8  253.72    8.61
   9   4   8  256.27    7.41
  -9  -4   8  257.20    8.51
   9  -4   9   16.27    1.77
  -9  -4   9   15.99    1.97
  -9   4  -9   13.25    1.83
   9   4   9   17.03    1.57
   9  -4   9   16.69    2.08
   9  -4  10    1.16    1.19
  -9   4  10    4.46    1.26
   9   4  10    3.75    1.10
   9  -4  11    9.58    2.01
   9   4  11   10.01    1.49
   9   4  12  119.52    5.04
   9   5   0   19.81    1.41
   9  -5   0   18.30    1.34
   9   5   1  292.43    7.97
  -9   5  -1  302.87    8.19
   9  -5  -1  293.76    8.00
   9  -5   1  296.37    8.32
   9   5  -1  307.85    8.38
   9  -5   2    0.11    0.67
   9   5   2   -0.07    0.47
  -9   5  -2   -0.10    0.65
   9   5  -2    0.11    0.65
   9  -5  -2   -0.26    0.50
   9  -5   3  529.68   13.98
  -9   5  -3  534.30   13.74
   9   5   3  535.00   12.95
   9  -5  -3  510.25   12.92
   9   5  -3  530.66   13.94
   9  -5  -4   15.66    1.04
   9  -5   4   15.41    1.60
   9   5   4   15.33    1.04
   9   5   5    2.59    0.57
   9  -5  -5    2.37    0.55
   9  -5  -5    2.01    0.55
   9  -5   5    1.68    0.97
   9  -5   6   23.45    2.15
   9   5   6   24.47    1.41
   9  -5  -6   23.13    1.37
   9  -5   7  428.19   12.49
   9   5   7  408.77   10.64
   9   5   8   26.37    1.67
  -9   5   8   28.93    2.81
  -9   5  -8   20.98    2.48
   9  -5   8   29.90    2.67
   9  -5   9  328.00   10.89
   9   5   9  320.49    9.01
  -9   5   9  327.83   10.92
   9  -5  10   20.55    2.49
  -9   5  10   23.77    2.44
   9  -6   0   -0.25    0.67
   9   6   0    0.82    0.73
   9   6   1  174.22    5.05
  -9   6  -1  169.14    5.26
   9  -6   1  171.37    5.44
   9   6  -1  166.07    5.34
   9   6   1  163.35    4.97
   9  -6  -1  176.62    5.04
   9  -6   2  182.32    5.81
  -9   6  -2  170.64    5.48
   9   6   2  178.43    4.96
   9   6  -2  177.30    5.66
   9  -6  -2  174.16    4.93
   9   6   2  170.43    4.92
   9   6   3   64.08    2.22
   9  -6   3   62.07    3.10
  -9   6  -3   64.64    2.97
   9   6  -3   64.57    3.05
   9   6   3   64.96    2.22
   9  -6  -3   62.99    2.18
   9  -6   4  144.11    5.32
   9   6   4  136.90    3.79
   9   6   5    0.54    0.40
   9  -6   5    0.32    0.96
  -9   6   6   11.80    2.26
  -9   6  -6    8.08    2.01
   9   6   6    7.77    0.69
   9  -6   6   10.48    1.71
  -9   6   7    8.68    1.97
  -9   6  -7    6.04    1.81
   9  -6   7    7.29    1.58
   9  -6   8   59.99    3.83
  -9   6   8   52.84    4.01
  -9   6  -8   57.29    4.11
  -9   6   9    1.55    1.55
   9  -6   9    1.87    1.42
  -9   6  10   20.31    2.51
   9   7   0    9.85    1.03
   9   7   1   16.85    1.13
   9   7   1   14.91    1.10
  -9   7  -1   16.03    1.34
   9   7  -1   16.16    1.38
  -9   7  -2    1.86    0.81
  -9   7  -2    2.34    1.57
   9   7   2    1.36    0.47
   9   7   2    2.36    0.52
   9  -7   2    2.00    0.89
   9   7  -2    1.59    0.84
   9  -7   3   77.78    3.54
  -9   7   3   72.59    5.22
  -9   7  -3   67.46    4.91
  -9   7   4    0.34    1.57
  -9   7  -4    0.65    1.64
   9  -7   4    0.30    0.93
  -9   7   5    4.02    1.82
  -9   7  -5    1.29    1.49
   9  -7   5    2.42    1.20
  -9   7  -6    7.77    2.10
   9  -7   6    8.66    1.61
  -9   7   6   10.02    2.31
   9  -7   7  109.57    5.22
  -9   7   7  113.54    6.42
  -9   7  -7  108.91    6.11
  -9   7  -8    8.33    2.16
   9  -7   8    6.96    1.79
  -9   7   8    8.81    2.12
  -9   7   9  115.09    6.19
  -9   8   0   -2.33    2.30
  -9   8  -1  243.13   10.67
  -9   8   2   81.33    5.99
  -9   8  -2   92.22    6.08
  -9   8  -3    7.52    2.50
  -9   8   3    3.92    1.95
  -9   8  -4   56.81    4.84
  -9   8   4   70.93    5.41
  -9   8   5   30.11    3.61
  -9   8  -5   33.18    3.63
  -9   8   6   -1.43    2.29
  -9   8  -6   -1.04    1.98
 -10   0   0  148.04    5.14
  10   0   0  150.57    4.73
 -10   0   1    0.23    0.58
 -10   0  -1    0.12    0.54
  10   0   1   -0.08    0.42
 -10   0  -2  898.89   22.60
 -10   0  -2  925.85   22.02
  10   0   2  907.98   22.11
 -10   0   3    0.81    0.60
 -10   0  -3   -0.12    0.64
 -10   0  -3   -0.09    0.55
  10   0   3   -0.66    0.59
 -10   0   4   38.57    2.19
 -10   0  -4   32.76    2.05
 -10   0  -4   35.63    1.92
 -10   0  -5    0.46    0.51
 -10   0   5   -0.12    0.61
 -10   0  -5    0.20    0.57
 -10   0   6  461.03   12.43
 -10   0  -6  450.76   12.32
 -10   0  -6  470.35   12.33
  10   0  -6  458.98   12.53
  10   0   7   -0.29    0.81
  10   0   8   84.18    3.96
  10   0   9    0.36    0.87
  10   0  10  116.09    5.18
  10   0  11    0.22    1.12
  10   0  12   75.03    4.39
  10   0  13    0.74    1.36
  10  -1   0   -0.11    0.68
  10  -1   0    0.08    0.46
 -10   1   0    0.53    0.74
  10  -1  -1 2476.20   57.20
  10  -1  -1 2428.50   56.61
 -10   1   1 2480.69   57.52
  10  -1   1 2464.13   56.64
 -10   1  -1 2407.38   57.50
  10  -1  -2  809.28   20.29
 -10   1  -2  822.12   19.83
  10  -1   2  807.13   19.92
  10  -1   3  915.02   22.93
 -10  -1  -3  952.48   22.46
 -10   1  -3  919.70   22.61
  10   1   3  894.83   22.53
  10  -1   3  981.17   22.85
  10  -1  -3  925.57   22.97
 -10  -1  -4  487.39   12.68
 -10   1  -4  500.57   12.90
  10   1   4  511.49   12.97
  10  -1  -4  491.23   13.13
  10  -1   4  491.42   13.10
  10  -1   4  500.12   13.12
  10   1  -5  103.07    4.01
 -10  -1  -5  102.04    4.01
 -10  -1   5  106.96    4.09
 -10  -1  -5  106.84    3.81
 -10   1  -5  104.69    3.95
  10   1   5  108.44    3.99
  10  -1   5  102.65    4.07
 -10  -1  -6  500.48   13.29
  10  -1  -6  503.14   13.38
 -10  -1  -6  482.82   13.06
 -10   1  -6  510.84   13.34
 -10  -1   6  489.00   13.27
  10   1   6  508.52   13.36
  10  -1   6  508.81   13.69
  10   1  -6  506.97   13.53
 -10  -1   7  331.22    9.43
 -10  -1  -7  340.98    9.42
 -10  -1  -7  329.80    9.42
  10  -1  -7  318.77    9.59
  10   1   7  342.28    9.80
 -10  -1   8 1592.49   37.96
 -10  -1  -8 1609.97   37.87
  10   1   8 1586.98   38.63
 -10  -1   9    7.83    1.08
 -10  -1  -9    8.20    1.06
  10   1   9    7.98    1.38
 -10  -1  10  357.94    9.70
  10   1  10  377.19   11.25
  10  -1  10  374.11   11.52
  10   1  11  182.54    6.97
  10  -1  11  172.74    7.17
  10  -1  12    3.21    1.49
  10   1  12    4.09    1.43
  10   1  13    0.46    1.25
  10  -2   0  225.16    7.31
  10  -2   0  242.19    6.73
  10  -2  -1   14.14    1.44
  10   2   1   16.11    1.21
 -10   2  -1   14.68    1.17
  10  -2  -1   16.20    1.16
  10  -2   1   14.68    1.17
  10   2   2   59.19    2.47
  10  -2  -2   58.40    2.44
  10  -2   2   57.41    2.55
  10  -2  -2   59.79    2.98
  10  -2  -3   63.26    3.03
  10  -2   3   62.19    3.00
  10   2   3   64.02    2.62
  10  -2   3   54.95    2.66
  10  -2   4    7.06    1.08
  10  -2   4    5.88    0.98
  10  -2  -4    7.52    1.10
 -10  -2  -4    8.22    0.90
  10   2   4    9.11    0.99
 -10  -2  -5   44.90    2.26
  10  -2  -5   50.93    2.69
  10   2   5   54.67    2.53
  10  -2   5   55.26    2.76
  10  -2   5   52.66    2.72
  10  -2  -6  207.86    6.45
  10  -2   6  183.81    6.19
  10  -2  -6  189.11    6.16
 -10  -2  -6  190.81    5.96
  10   2   6  194.68    6.14
  10  -2   6  197.78    6.62
  10  -2  -7   46.72    2.59
  10  -2   7   43.83    2.48
  10  -2   7   44.62    2.79
 -10  -2  -7   49.00    2.48
  10  -2  -7   46.54    2.55
  10   2   7   45.18    2.53
  10   2   8   96.44    4.07
  10  -2   8  101.28    4.59
 -10  -2  -8  100.19    3.95
 -10  -2   8   95.49    3.98
 -10  -2  -8   91.63    3.84
 -10  -2   8   95.39    3.99
 -10  -2   9  103.58    4.02
  10   2   9   97.97    4.27
 -10  -2   9   90.11    3.75
 -10  -2  -9   96.49    3.79
  10  -2   9  103.48    4.83
 -10  -2  10   72.55    3.13
  10   2  10   67.23    3.55
 -10  -2  10   70.04    3.08
  10   2  11   23.95    2.29
  10   2  12  106.56    5.08
  10   2  13    2.75    1.37
  10  -3   0   -0.08    0.49
  10   3   1    9.16    0.93
 -10   3  -1    8.79    0.94
  10  -3  -1    9.02    0.91
  10  -3   1   11.26    1.07
  10  -3  -2   16.88    1.23
  10   3   2   16.85    1.25
 -10   3  -2   19.67    1.41
  10  -3   2   18.01    1.39
  10  -3   3  158.96    5.80
  10  -3  -3  146.36    5.58
  10  -3  -3  146.34    4.62
 -10   3  -3  149.54    4.95
  10   3   3  145.53    4.64
  10  -3   3  141.09    4.96
  10  -3   4    0.48    0.58
  10  -3  -4   -0.30    0.81
  10  -3   4    0.16    0.87
  10   3  -4    0.13    0.66
 -10   3  -4    0.79    0.72
  10   3   4    0.26    0.47
  10  -3  -5  167.70    6.25
 -10  -3  -5  175.89    5.52
  10  -3   5  181.48    6.42
 -10   3  -5  185.68    6.08
 -10  -3  -5  185.86    6.68
 -10  -3   5  196.27    6.87
  10   3   5  189.87    5.71
  10   3  -5  191.49    6.30
  10  -3   5  186.52    6.27
 -10  -3  -6    0.47    0.95
  10  -3  -6    0.29    0.94
  10  -3   6   -1.16    1.06
  10   3   6    2.58    0.73
  10  -3   6   -0.15    0.80
 -10  -3   6   -0.16    1.01
 -10  -3  -6   -0.18    0.60
  10  -3  -6    2.63    0.74
  10  -3   7  252.44    8.16
  10  -3  -7  237.06    7.64
  10  -3   7  239.93    7.62
 -10  -3  -7  243.53    7.74
 -10  -3   7  248.20    7.91
 -10  -3  -7  235.81    7.09
  10  -3  -7  238.21    7.22
  10   3   7  235.95    7.22
  10  -3   8   77.53    4.04
  10  -3  -8   72.79    3.49
 -10  -3  -8   84.20    3.71
 -10  -3   8   67.28    3.53
  10   3   8   75.38    3.40
  10  -3   8   74.28    3.46
  10  -3  -8   78.91    3.39
 -10  -3  -8   79.39    3.33
  10  -3   9   23.21    1.82
 -10  -3   9   21.90    1.91
  10   3   9   18.53    1.76
  10  -3   9   19.85    2.17
 -10  -3  10  200.29    6.59
  10   3  10  190.01    6.70
  10  -3  10  194.62    7.63
  10  -3  11  168.74    7.20
  10   3  11  171.58    6.36
  10   3  12   22.82    2.23
  10   3  13   57.43    3.61
 -10  -4   0  653.25   17.91
  10  -4   0  649.18   16.23
  10  -4   1    7.92    0.98
 -10  -4  -1    6.60    1.43
  10   4   1    6.36    0.83
 -10   4  -1    7.06    0.94
  10  -4  -1    6.08    0.82
  10   4   2  109.93    3.64
 -10  -4  -2  111.43    4.99
 -10  -4   2   96.53    4.78
  10  -4  -2  102.88    3.56
 -10   4  -2  108.84    3.90
  10   4  -2  107.88    4.01
  10  -4   2  105.81    3.95
  10   4  -3   87.85    3.67
 -10  -4  -3   86.39    4.26
  10  -4  -3   91.31    3.16
 -10   4  -3   89.47    3.53
 -10  -4   3   86.41    4.37
  10   4   3   85.30    3.13
  10  -4   3   80.48    3.51
 -10  -4  -4  195.52    7.25
 -10  -4   4  206.90    7.44
  10  -4  -4  196.91    5.81
 -10   4  -4  196.70    6.37
  10   4   4  206.80    5.87
  10   4  -4  199.51    6.59
  10  -4   4  197.32    6.59
  10  -4   5    1.47    0.97
  10   4   5    2.54    0.65
 -10  -4  -5    2.33    1.05
 -10  -4   5    2.94    1.13
  10  -4  -6  332.97    9.22
  10  -4   6  336.42   10.36
  10  -4  -6  359.60   10.72
  10  -4   6  332.75   10.66
 -10  -4   6  362.59   10.82
 -10  -4  -6  345.71   10.63
  10   4   6  343.11    9.28
  10  -4   7   76.50    3.94
 -10  -4  -7   80.56    3.15
  10   4   7   75.04    3.15
  10  -4  -7   74.89    3.09
  10  -4   7   82.82    4.08
 -10  -4  -7   83.57    4.14
  10  -4   8    6.76    1.43
  10   4   8    7.58    1.11
  10  -4   8    5.83    1.38
  10  -4   9    1.20    1.13
  10   4   9    1.35    0.81
  10  -4   9    2.60    1.24
  10  -4  10  146.28    6.48
  10   4  10  152.08    5.48
 -10   4  10  153.73    6.11
  10   4  11    8.31    1.38
  10  -4  11    6.18    1.90
  10   4  12  102.93    4.62
  10  -5   0    0.71    0.64
  10   5  -1  300.73    8.58
  10   5   1  313.42    8.30
 -10   5  -1  306.53    8.41
  10  -5  -1  310.32    8.28
  10  -5   1  284.57    8.44
  10  -5   2    0.46    0.72
  10   5  -2    0.33    0.75
 -10   5  -2   -0.10    0.62
  10   5   2    0.23    0.52
  10  -5  -2    1.27    0.57
  10  -5   3   24.99    1.84
  10   5  -3   19.69    1.71
 -10   5  -3   21.63    1.68
  10   5   3   24.39    1.41
  10  -5  -3   21.54    1.33
  10  -5  -4    6.25    0.79
  10   5   4    7.96    0.87
  10  -5  -5  532.08   13.04
  10  -5   5  536.39   14.57
  10   5   5  508.44   12.97
  10   5   6    5.70    0.83
  10  -5  -6    5.14    0.80
  10  -5   6    5.18    1.32
  10  -5   7   62.75    3.56
  10   5   7   52.41    2.38
  10   5   8   13.53    1.28
  10  -5   8   11.93    1.88
  10  -5   9  191.73    7.63
  10   5   9  195.98    6.14
 -10   5   9  189.61    7.66
 -10   5  10   -0.67    1.17
  10  -5  10    0.25    1.47
  10   6   0  356.22    9.58
  10  -6   0  357.45    9.61
  10  -6  -1   10.58    1.03
  10   6  -1   10.69    1.22
  10  -6   1   11.34    1.25
 -10   6  -1   11.91    1.22
  10   6   1   10.86    1.06
  10   6   1    9.65    1.05
  10  -6   2   76.78    3.36
  10   6   2   80.12    2.83
 -10   6  -2   69.63    3.08
  10   6   2   78.55    2.81
  10   6  -2   70.38    3.22
  10  -6  -2   75.58    2.71
  10  -6  -3    6.11    0.73
  10  -6   3    8.20    1.26
  10   6   3    6.39    0.76
  10  -6   4  220.31    7.13
  10   6   4  201.90    5.55
  10   6   5    0.46    0.45
  10  -6   5    0.16    0.86
  10   6   6  324.21    8.37
  10  -6   6  357.50   10.66
 -10   6   7   -0.29    1.49
 -10   6  -7   -0.85    1.59
  10  -6   7    0.20    1.18
 -10   6   8    5.31    1.75
 -10   6  -8    2.79    1.52
  10  -6   8    4.61    1.48
  10  -6   9   10.46    1.96
 -10   6   9    7.00    1.90
 -10   6  10  113.14    5.74
  10   7   0   -0.17    0.65
  10   7   1    1.85    0.65
  10   7   1    1.40    0.62
  10   7  -1    2.46    0.84
 -10   7  -2   -0.41    0.78
  10   7   2    0.50    0.49
  10  -7   2    0.59    0.79
  10   7  -2   -0.33    0.78
  10   7   3   20.96    1.00
  10  -7   3   22.03    1.92
 -10   7   4   17.88    2.73
 -10   7  -4   20.60    2.83
  10  -7   4   23.18    2.09
 -10   7   5   26.20    3.26
 -10   7  -5   23.00    3.01
  10  -7   5   23.00    2.22
 -10   7   6    1.00    1.54
 -10   7  -6    0.65    1.77
  10  -7   6   -0.20    1.17
  10  -7   7    5.04    1.51
 -10   7  -7    6.74    1.95
 -10   7   7    5.30    2.14
  10  -7   8    3.63    1.48
 -10   7   8    4.07    1.84
 -10   7  -8    3.69    1.95
 -10   7   9    2.35    1.78
 -10   8   0  296.65   12.05
 -10   8  -1    8.84    2.68
 -10   8   2   10.94    2.79
 -10   8  -2   12.21    2.73
 -10   8   3   33.28    3.75
 -10   8  -3   31.99    3.80
 -10   8   4  150.76    8.00
 -10   8  -4  128.68    7.56
 -11   0   0   -0.39    0.59
  11   0   0   -0.19    0.54
 -11   0   1   -0.52    0.75
 -11   0  -1   -0.26    0.67
  11   0   1   -0.09    0.41
 -11   0  -2 3521.21   81.15
  11   0   2 3537.04   81.30
 -11   0  -2 3568.26   81.94
 -11   0  -3    0.77    0.75
 -11   0   3    0.64    0.65
 -11   0  -3   -0.09    0.50
  11   0   3    0.41    0.51
 -11   0  -4   29.96    2.00
 -11   0  -4   29.69    1.77
 -11   0   4   24.88    1.87
 -11   0   5    0.13    0.63
 -11   0  -5    0.26    0.64
 -11   0  -5   -0.32    0.64
  11   0  -6  718.48   18.09
 -11   0   6  699.68   18.11
 -11   0  -6  711.67   18.07
 -11   0  -6  677.27   17.75
  11   0   7    1.22    1.00
  11   0   8  300.09    9.44
  11   0   9   -0.18    0.95
  11   0  10   17.98    2.05
  11   0  11    0.43    1.28
  11   0  12  434.20   13.59
  11  -1   0  139.18    4.92
 -11   1   0  134.72    5.13
  11  -1   0  134.37    4.45
  11  -1  -1  833.29   20.69
 -11   1  -1  815.23   21.00
 -11   1   1  797.11   20.93
  11  -1  -1  825.31   20.13
  11  -1   1  830.99   20.16
  11  -1  -2  339.93    9.85
 -11   1  -2  348.22    9.40
  11  -1   2  353.01    9.54
  11  -1  -3 1053.52   25.83
  11  -1   3 1074.98   25.89
 -11  -1  -3 1055.98   25.27
 -11   1  -3 1057.94   25.37
  11   1   3 1021.60   25.34
  11  -1   3 1039.70   25.54
  11  -1   4  438.76   11.79
  11  -1  -4  446.52   11.86
 -11  -1  -4  424.26   11.27
 -11   1  -4  424.93   11.47
 -11  -1   4  433.09   11.94
  11   1   4  403.54   11.43
  11  -1   4  437.96   11.71
 -11  -1  -4  435.65   11.92
 -11  -1   5  223.27    7.27
 -11  -1  -5  230.79    6.89
 -11   1  -5  243.47    7.12
  11   1   5  249.16    7.26
  11  -1   5  237.29    7.34
 -11  -1  -5  211.79    7.15
 -11  -1  -6  102.78    4.19
  11  -1  -6  101.59    4.14
 -11  -1  -6  107.84    4.04
 -11  -1   6  111.12    4.32
  11   1   6  105.36    4.20
  11  -1   6  115.30    4.49
 -11  -1   7 1646.05   40.11
 -11  -1  -7 1680.14   40.10
  11   1   7 1730.66   40.52
 -11  -1  -8   19.83    1.66
  11   1   8   20.41    1.85
 -11  -1   8   17.34    1.63
 -11  -1   9  390.04   10.70
 -11  -1  -9  380.79   10.55
  11   1   9  376.52   11.42
 -11  -1  10    6.96    1.09
  11   1  10    9.47    1.60
  11  -1  10    8.61    1.62
  11   1  11   49.08    3.36
  11  -1  11   59.06    3.84
  11  -1  12   18.90    2.40
  11   1  12   16.08    2.14
  11   1  13  122.94    5.90
  11  -2   0    0.14    0.70
  11  -2   0    0.73    0.47
 -11   2  -1   19.24    1.39
  11   2   1   19.55    1.38
  11  -2  -1   21.28    1.40
  11  -2   1   17.51    1.35
  11  -2  -2  681.91   17.74
  11  -2  -2  692.71   17.01
  11   2   2  653.73   16.96
  11  -2   2  708.00   17.24
  11  -2   3  331.14    9.80
  11  -2  -3  327.21    9.80
  11   2   3  346.60    9.28
  11  -2   3  340.11    9.50
  11  -2  -4  160.65    5.67
  11  -2   4  160.66    5.67
 -11  -2  -4  159.82    5.08
  11   2   4  161.05    5.22
  11  -2   4  161.12    5.49
  11  -2  -5    8.96    1.27
  11  -2   5    8.24    1.23
  11  -2   5    9.76    1.25
 -11  -2  -5    7.87    1.00
  11   2   5    7.87    1.03
  11  -2  -6  612.88   16.08
  11  -2   6  615.77   16.03
  11  -2  -6  616.42   15.86
 -11  -2  -6  594.90   15.53
  11   2   6  601.76   15.80
  11  -2   6  626.74   16.44
  11  -2   7  134.84    4.90
  11  -2   7  131.32    5.33
 -11  -2  -7  135.70    4.73
  11  -2  -7  128.63    4.91
  11   2   7  126.24    4.87
  11  -2  -7  131.69    4.87
 -11  -2   8  536.89   14.80
 -11  -2  -8  549.72   14.67
  11   2   8  557.00   14.93
 -11  -2  -8  530.06   14.69
  11   2   9    5.65    1.26
  11  -2   9    7.74    1.51
 -11  -2   9    9.44    1.28
 -11  -2   9    6.81    1.21
 -11  -2  -9    8.62    1.17
 -11  -2  10   19.87    1.67
 -11  -2  10   19.74    1.67
  11   2  10   15.59    1.80
  11   2  11   -0.38    1.07
  11   2  12  175.88    6.92
  11   2  13   10.13    1.78
  11  -3   0   89.16    3.41
  11  -3   0   94.61    4.27
  11   3   1  145.36    4.78
 -11   3  -1  151.34    4.86
  11  -3  -1  141.97    4.71
  11  -3  -1  149.40    5.75
  11  -3   1  152.51    4.90
  11  -3  -2   40.55    2.71
  11  -3   2   34.76    2.58
  11  -3  -2   37.85    1.92
 -11   3  -2   33.71    1.95
  11   3   2   32.78    1.84
  11  -3   2   35.51    2.07
  11  -3  -3  174.68    6.47
  11  -3   3  179.70    6.55
  11  -3  -3  194.76    5.66
 -11   3  -3  174.05    5.80
  11   3   3  185.42    5.63
  11  -3   3  178.94    5.92
  11   3  -4   43.42    2.52
  11  -3   4   49.15    2.99
  11  -3  -4   51.19    2.97
 -11   3  -4   50.92    2.59
  11   3   4   52.41    2.39
  11  -3   4   47.52    2.61
  11  -3  -5   57.20    3.18
  11  -3   5   63.73    3.34
  11   3   5   58.41    2.69
  11  -3   5   56.22    3.04
  11  -3  -6  208.26    6.97
  11  -3   6  201.97    6.90
  11  -3  -6  203.14    6.39
  11  -3   6  201.21    7.00
 -11  -3  -6  217.48    7.34
 -11  -3   6  214.09    7.37
 -11  -3  -6  202.98    6.25
  11   3   6  194.12    6.28
  11  -3  -7  135.68    5.20
  11  -3   7  135.35    5.48
 -11  -3  -7  129.08    4.62
 -11  -3  -7  146.28    5.44
 -11  -3   7  133.09    5.42
  11  -3   7  139.20    5.19
  11  -3  -7  126.33    4.72
  11   3   7  136.00    4.86
 -11  -3   8   13.24    1.60
  11  -3  -8   13.50    1.59
  11  -3   8   12.28    1.52
  11   3   8   16.83    1.59
  11  -3   8   15.85    1.89
 -11  -3  -8   14.36    1.66
  11  -3   9   19.85    1.80
  11   3   9   27.13    2.09
 -11  -3   9   21.10    1.98
  11  -3   9   27.80    2.55
  11   3  10   66.54    3.42
  11  -3  10   65.13    4.08
 -11  -3  10   69.58    3.50
  11  -3  11  435.25   13.45
  11   3  11  399.29   12.10
  11   3  12  101.76    4.78
  11   3  13  209.28    7.71
  11  -4   0   -0.29    0.57
  11   4   1   66.51    2.80
 -11   4  -1   72.94    2.95
  11  -4  -1   66.17    2.77
  11  -4   1   64.97    2.91
 -11   4  -2  273.44    7.68
  11   4   2  259.78    7.36
  11  -4  -2  261.98    7.36
  11  -4   2  251.07    7.71
  11  -4  -3   15.27    1.22
  11   4  -3   16.03    1.56
 -11   4  -3   13.50    1.39
  11   4   3   12.48    1.13
  11  -4   3   15.08    1.45
  11  -4  -4   90.40    3.26
  11   4   4   81.81    3.16
  11  -4   4   81.02    3.74
  11  -4   5   38.25    2.53
  11  -4  -5   42.78    2.14
  11   4   5   40.50    2.10
  11  -4   6  235.95    8.01
  11  -4  -6  249.20    7.09
  11   4   6  234.44    6.98
  11   4   7    1.06    0.71
  11  -4   7    3.14    1.15
  11   4   8  532.00   14.05
  11  -4   8  536.24   15.40
  11   4   9   36.59    2.28
  11  -4   9   30.40    2.73
  11   4  10   22.97    1.99
  11  -4  10   21.50    2.48
  11   4  11   11.93    1.65
  11  -5   0    3.51    0.84
  11   5  -1  100.18    3.82
 -11   5  -1   95.03    3.62
  11   5   1   93.56    3.51
  11  -5  -1   97.88    3.57
  11  -5   1   96.11    3.74
  11  -5   2    0.12    0.68
  11   5  -2    0.96    0.75
 -11   5  -2    0.53    0.69
  11   5   2    0.25    0.52
  11  -5  -2    0.74    0.60
 -11   5  -3  267.51    8.05
  11   5   3  270.68    7.55
  11  -5  -3  280.15    7.57
  11   5  -3  265.77    8.25
  11  -5   3  287.17    8.42
  11  -5   4    1.03    0.81
  11  -5  -4    0.39    0.53
  11   5   4    1.19    0.62
  11  -5   5    2.26    1.05
  11  -5  -5    1.11    0.60
  11   5   5    2.13    0.68
  11   5   6    0.51    0.64
  11  -5  -6    0.08    0.58
  11  -5   6   -0.36    0.97
  11   5   7  223.39    6.58
  11  -5   7  225.42    8.00
  11   5   8    1.80    0.81
  11  -5   8    2.95    1.32
  11   5   9   73.23    3.22
  11  -5   9   67.48    4.22
 -11   5  10   -0.46    1.37
  11  -5  10   -1.49    1.54
  11  -6   0   -0.20    0.66
  11   6   0    0.57    0.66
  11   6   1  138.45    4.48
 -11   6  -1  132.40    4.56
  11   6   1  134.12    4.43
  11  -6  -1  138.05    4.42
  11   6  -1  133.68    4.71
  11  -6   1  133.18    4.76
  11  -6   2  102.12    4.05
 -11   6  -2   95.24    3.76
  11   6   2  101.77    3.47
  11   6  -2   96.68    3.94
  11  -6  -2   95.26    3.35
  11  -6   3    4.03    1.06
  11   6   3    3.11    0.68
  11  -6   4   14.91    1.72
  11   6   4   15.87    1.12
  11   6   5    0.12    0.51
  11  -6   5   -0.17    1.09
  11   6   6    0.06    0.50
  11  -6   6    0.74    1.05
  11  -6   7    0.21    1.14
 -11   6   8   21.17    2.68
 -11   6  -8   15.26    2.44
  11  -6   8   18.42    2.39
 -11   6   9   -0.28    1.92
  11  -6   9    0.49    1.36
  11   7   0   75.76    3.09
  11   7   0   78.96    3.12
  11   7   1  111.02    3.77
  11   7  -1  113.05    4.11
  11  -7   2    6.40    1.22
  11   7   2    7.20    0.89
  11  -7   3  333.08    9.96
  11   7   3  344.33    8.60
  11  -7   4   13.75    1.71
 -11   7   5   15.16    2.71
  11  -7   5   12.59    1.79
 -11   7   6    1.35    1.86
 -11   7  -6    4.63    1.91
  11  -7   6    1.75    1.16
  11  -7   7  148.90    6.46
 -11   7   7  153.53    7.65
 -11   7  -7  149.38    7.52
 -11   7   8    0.97    1.68
  11  -7   8    0.46    1.26
 -11   7  -8   -0.32    1.46
 -11   7   9   56.12    4.45
 -11   8   0   -1.18    2.07
 -11   8  -1  122.24    7.29
 -11   8   2   -0.79    1.82
 -11   8  -2   -0.38    1.81
 -11   8   3    5.08    2.24
 -11   8  -3    5.70    2.20
 -12   0   0   65.48    3.26
  12   0   0   70.52    2.96
 -12   0  -1    0.14    0.67
 -12   0   1    0.43    0.73
  12   0   1    0.10    0.45
 -12   0  -2    3.55    0.91
 -12   0  -2    3.40    0.74
  12   0   2    4.26    0.78
 -12   0  -3    0.14    0.61
 -12   0  -3    0.10    0.53
 -12   0   3    0.42    0.61
 -12   0   4    1.68    0.81
 -12   0  -4    2.11    0.82
 -12   0  -4    2.39    0.68
 -12   0   5    0.42    0.66
 -12   0  -5    0.42    0.71
 -12   0  -5    0.78    0.66
 -12   0   6   11.17    1.45
 -12   0  -6   10.94    1.39
  12   0   7    0.16    1.03
 -12   0   7   -0.14    0.94
  12   0   8   21.69    2.06
  12   0   9   -0.19    0.99
  12   0  10   51.18    3.36
  12   0  11    0.87    1.14
  12   0  12   93.70    5.11
  12  -1   0   -0.13    0.72
 -12   1   0    0.16    0.68
  12  -1   0    0.10    0.50
  12  -1  -1 1070.50   26.65
 -12   1   1 1069.45   27.03
  12  -1  -1 1088.93   26.13
 -12   1  -1 1083.29   27.06
  12  -1   1 1081.02   26.12
  12  -1  -2  548.81   15.28
 -12   1  -2  607.97   14.90
  12  -1   2  579.39   14.96
 -12   1  -2  582.83   15.80
 -12  -1  -3  117.63    4.67
  12  -1  -3  113.22    4.50
 -12  -1  -3  112.97    4.02
 -12   1  -3  117.89    4.15
 -12  -1   3  119.19    4.73
  12   1   3  108.98    4.12
  12  -1   3  116.54    4.27
  12  -1   3  118.05    4.53
 -12  -1   4   21.87    1.82
 -12  -1  -4   19.01    1.71
 -12  -1  -4   18.35    1.45
 -12   1  -4   20.50    1.57
  12   1   4   18.13    1.50
  12  -1   4   17.74    1.57
 -12  -1   5  658.76   17.62
 -12  -1  -5  660.60   17.01
 -12   1  -5  681.43   17.31
 -12  -1  -5  664.00   17.60
  12   1   5  694.96   17.43
  12  -1   5  686.83   17.59
 -12  -1   6  132.82    5.13
 -12  -1  -6  134.05    5.11
 -12  -1  -6  130.89    4.77
  12   1   6  137.92    5.07
  12  -1   6  151.21    5.38
 -12  -1  -7  840.79   21.25
 -12  -1   7  826.34   21.28
  12   1   7  841.61   21.42
 -12  -1   8  102.00    4.24
 -12  -1  -8  101.34    4.18
  12   1   8  106.60    4.56
 -12  -1   9    3.73    1.08
 -12  -1  -9    4.88    1.05
  12   1   9    2.98    1.12
  12   1  10    2.49    1.08
  12  -1  10    0.65    1.14
  12   1  11  436.08   13.30
  12  -1  11  450.29   13.73
  12   1  12    8.99    1.80
  12  -1  12   11.79    2.07
  12   1  13   53.81    3.88
  12  -2   0  125.77    4.90
  12  -2   0  126.24    4.36
 -12   2  -1  153.27    5.03
  12  -2  -1  150.21    5.58
  12   2   1  159.16    5.13
  12  -2  -1  153.54    5.02
  12  -2   1  163.32    5.21
  12  -2   2  165.35    6.14
  12  -2  -2  187.85    5.72
  12   2   2  176.30    5.66
  12  -2  -2  181.26    6.28
  12  -2   2  189.64    5.90
  12  -2   3  103.29    4.41
  12  -2  -3  102.70    4.39
  12  -2   3  105.30    4.13
  12  -2   4   11.13    1.32
  12  -2  -4   10.32    1.38
 -12  -2  -4    9.69    1.10
  12  -2   4    9.07    1.30
  12   2   4   12.64    1.25
  12  -2   5    1.97    0.81
  12  -2   5    0.86    0.84
  12  -2  -5   -0.14    0.85
 -12  -2  -5    0.62    0.64
  12   2   5    0.82    0.65
  12  -2  -6  361.55   10.59
  12  -2   6  371.08   10.58
 -12  -2  -6  342.63   10.03
  12   2   6  376.12   10.41
  12  -2   6  384.53   10.95
  12   2   7    6.33    1.13
  12  -2   7    7.03    1.27
 -12  -2   7    5.93    1.26
 -12  -2  -7    6.03    1.21
  12  -2  -7    6.46    1.28
  12  -2   7    8.61    1.42
  12   2   8   25.31    2.10
 -12  -2   8   28.72    2.21
 -12  -2  -8   30.31    2.19
  12  -2   8   27.40    2.40
 -12  -2   9    5.95    1.22
 -12  -2  -9    4.65    1.10
  12   2   9    6.13    1.25
  12  -2   9    9.35    1.68
 -12  -2   9    4.81    1.15
 -12  -2  10   56.81    2.93
  12   2  10   47.42    3.10
  12   2  11    2.26    1.24
  12   2  12   19.20    2.29
  12   2  13    9.23    1.84
  12  -3   0   -0.35    1.06
  12  -3   0    0.20    0.55
  12  -3  -1  812.26   21.08
 -12   3  -1  815.14   19.91
  12   3   1  787.21   19.90
  12  -3  -1  822.15   19.87
  12  -3   1  783.68   19.94
  12  -3   2   39.82    2.80
 -12   3  -2   39.90    2.21
  12  -3  -2   40.33    2.10
  12   3   2   36.89    2.04
  12  -3  -2   38.81    2.71
  12  -3   2   41.06    2.28
  12  -3   3    2.24    0.82
  12  -3  -3    4.01    1.20
  12  -3   3    2.58    1.02
  12  -3  -3    3.49    0.77
 -12   3  -3    2.86    0.86
  12   3   3    2.28    0.71
  12  -3  -4   86.52    4.05
  12   3  -4   81.57    3.63
 -12   3  -4   86.29    3.64
  12  -3   4   81.35    4.01
  12   3   4   76.84    3.26
  12  -3   4   86.41    3.74
  12  -3  -5  398.48   11.40
  12  -3   5  392.93   11.41
  12   3   5  374.51   10.51
  12  -3   5  379.05   11.10
  12   3   6    1.26    0.76
  12  -3  -6   -0.47    0.95
  12  -3   6    1.10    0.89
  12  -3   6   -0.33    0.86
 -12  -3  -6    0.18    1.18
 -12  -3  -6   -0.11    0.69
  12  -3  -7   97.17    4.37
  12  -3   7   97.65    4.33
  12  -3   7  101.61    4.65
  12  -3  -7   98.81    4.04
 -12  -3  -7  103.05    3.95
 -12  -3  -7  103.69    4.59
 -12  -3   7   98.96    4.65
  12   3   7  101.74    4.08
  12  -3   8  241.71    7.77
  12   3   8  232.28    7.52
  12  -3   8  237.67    8.36
 -12  -3   8  235.08    8.09
  12  -3  -8  252.48    7.99
 -12  -3   9  106.60    4.61
  12   3   9  106.21    4.49
  12  -3   9  100.90    5.05
  12  -3   9  107.34    4.41
 -12  -3   9  108.51    4.74
 -12  -3  -9  112.10    4.64
 -12  -3  10  189.27    6.71
  12   3  10  192.80    6.74
  12  -3  10  185.16    7.48
  12   3  11  259.51    8.63
  12  -3  11  261.07    9.65
  12   3  12    4.00    1.41
  12   3  13    0.20    1.15
  12  -4   0 1483.04   35.23
 -12   4  -1   27.21    1.79
  12   4   1   27.30    1.77
  12  -4  -1   27.53    1.75
  12  -4   1   27.28    1.82
 -12   4  -2  643.73   16.22
  12   4   2  628.71   15.93
  12  -4  -2  623.07   15.93
  12  -4   2  639.53   16.40
  12  -4   3    3.65    0.98
 -12   4  -3    2.37    0.86
  12  -4  -3    4.26    0.82
  12   4  -3    4.41    1.05
  12   4   3    2.66    0.75
  12  -4  -4   54.83    2.51
  12   4   4   50.39    2.42
  12  -4   4   52.12    2.90
  12  -4   5    2.68    0.97
  12  -4  -5    3.29    0.85
  12   4   5    4.71    0.89
  12  -4   6  532.57   15.12
  12  -4  -6  544.45   14.05
  12   4   6  546.12   14.05
  12  -4   7   61.53    3.59
  12   4   7   64.15    2.95
  12   4   8   50.04    2.64
  12  -4   8   45.62    3.25
  12   4   9   -0.13    0.86
  12  -4   9    0.22    1.07
  12   4  10  137.55    5.26
  12  -4  10  139.58    6.34
  12   4  11    3.19    1.16
  12  -5   0   -1.49    0.73
  12  -5   1    8.21    1.13
 -12   5  -1   10.55    1.22
  12   5   1    8.17    1.04
  12  -5  -1    8.86    1.09
  12  -5   2    2.11    0.89
 -12   5  -2    0.11    0.68
  12   5  -2   -0.26    0.77
  12   5   2    0.28    0.63
  12  -5  -2    1.09    0.61
  12   5   3   39.31    2.03
  12  -5  -3   36.80    1.97
  12  -5   3   41.43    2.53
  12  -5   4   26.59    2.11
  12  -5  -4   24.21    1.59
  12   5   4   25.86    1.62
  12  -5   5   54.57    3.21
  12  -5  -5   58.24    2.54
  12   5   5   57.48    2.53
  12  -5   6   34.21    2.65
  12  -5  -6   32.12    1.88
  12   5   6   33.75    1.89
  12   5   7    2.09    0.80
  12  -5   7    1.99    1.20
  12   5   8    0.97    0.77
  12  -5   8    0.42    1.10
  12   5   9    2.94    0.98
  12  -5   9    1.65    1.26
 -12   5  10   22.01    2.61
  12   6   0   52.06    2.56
  12  -6   0   46.15    2.40
  12  -6  -1    7.15    1.02
  12  -6   1    5.22    1.04
  12   6  -1    5.67    1.05
  12   6   1    5.19    0.91
  12   6   1    3.16    0.87
  12  -6   2   12.87    1.48
  12   6   2   11.90    1.18
  12  -6  -2   13.09    1.18
  12  -6   3    1.74    0.99
  12   6   3    1.78    0.65
  12  -6   4  104.75    4.69
  12   6   4  113.46    3.73
  12  -6   5   45.64    3.04
  12   6   5   44.92    2.05
  12  -6   6   53.80    3.38
  12   6   6   54.85    2.32
  12  -6   7   39.00    3.04
 -12   6  -8   15.13    2.67
  12  -6   8   22.49    2.46
 -12   6   9   39.60    3.73
  12   7   0    0.72    0.83
  12   7   1  590.91   14.75
  12   7  -1  576.17   15.11
  12  -7   2    4.76    1.15
  12   7   2    5.06    0.90
  12   7   3   16.33    1.17
  12  -7   3   13.98    1.64
  12  -7   4    4.19    1.27
  12  -7   5  312.21    9.99
 -12   7   6    3.44    2.02
 -12   7  -6    9.14    2.30
  12  -7   6    7.44    1.66
 -12   7   7   15.10    2.83
 -12   7  -7   22.57    3.09
  12  -7   7   20.40    2.38
 -12   7   8    9.91    2.55
 -12   7   9   80.69    5.33
 -13   0   0   -0.16    0.70
  13   0   0    0.11    0.52
 -13   0   1    0.15    0.74
 -13   0  -1   -0.31    0.73
  13   0   1   -0.33    0.49
 -13   0  -2   11.12    1.43
  13   0   2   12.15    1.25
 -13   0   3   -0.31    0.74
 -13   0  -3    0.31    0.74
 -13   0  -3    0.21    0.60
 -13   0   4    3.51    1.00
 -13   0  -4    3.52    0.97
 -13   0  -4    2.65    0.77
 -13   0   5    0.15    0.75
 -13   0  -5    0.59    0.72
 -13   0  -5   -0.46    0.78
 -13   0   6  375.37   11.04
 -13   0  -6  372.16   10.98
  13   0   7    0.32    0.85
 -13   0   7    0.16    1.07
  13   0   8  104.46    4.70
  13   0   9   -0.19    0.95
  13   0  10  202.13    7.60
  13   0  11    0.22    1.28
  13   0  12  160.09    6.95
 -13   1   0   15.07    1.69
  13  -1   0   20.03    1.51
 -13  -1   0   19.59    1.82
  13  -1   0   20.14    1.76
 -13  -1   1  279.44    8.54
 -13  -1  -1  268.48    8.47
 -13   1  -1  259.45    8.52
  13  -1  -1  252.62    7.69
  13  -1   1  262.31    7.73
  13  -1  -1  266.56    8.25
 -13   1   1  254.27    8.45
 -13  -1  -2  138.61    5.29
 -13   1  -2  135.01    5.38
 -13   1  -2  143.72    4.70
  13  -1   2  137.14    4.78
  13  -1  -2  138.83    5.14
 -13  -1   3  582.25   15.99
 -13  -1  -3  589.36   15.93
 -13   1  -3  590.84   15.17
  13   1   3  594.83   15.29
  13  -1   3  578.48   15.31
 -13  -1   4   22.99    1.95
 -13  -1  -4   24.57    2.03
 -13  -1  -4   23.01    1.66
 -13   1  -4   24.06    1.73
  13   1   4   21.54    1.69
  13  -1   4   25.60    1.88
 -13  -1   5  102.63    4.33
 -13  -1  -5   94.00    3.77
 -13  -1  -5   90.91    4.16
  13   1   5   93.81    3.94
  13  -1   5   96.86    4.11
  13   1   6   12.55    1.47
  13  -1   6   11.14    1.45
 -13  -1  -6   10.48    1.51
 -13  -1   6   13.08    1.53
 -13  -1   7 1310.48   32.23
 -13  -1  -7 1322.05   32.20
  13   1   7 1301.26   32.19
 -13  -1   8   -0.60    0.94
 -13  -1  -8    0.57    0.89
  13   1   8    0.50    0.99
 -13  -1   9  488.37   13.31
  13   1   9  487.53   13.81
 -13  -1  -9  455.61   13.03
  13   1  10    1.18    1.11
  13  -1  10   -0.67    1.25
  13   1  11   29.42    2.67
  13  -1  11   31.80    2.91
  13   1  12   20.41    2.41
  13  -2   0   -0.62    0.93
  13  -2   0   -0.22    0.58
  13  -2  -1  226.61    7.33
  13   2   1  207.58    6.60
  13  -2  -1  222.89    6.62
  13  -2   1  208.28    6.62
  13  -2  -2 1927.03   45.16
  13  -2   2 1792.77   44.96
  13  -2  -2 1958.79   44.35
 -13   2  -2 1804.70   44.24
  13   2   2 1854.52   44.29
  13  -2   2 1954.46   44.56
  13  -2   3   -0.15    0.96
  13   2   3   -0.11    0.66
  13  -2   3    0.89    0.74
  13  -2  -3   -0.61    1.02
  13  -2  -4  211.84    7.13
  13   2   4  209.60    6.62
  13  -2   4  207.16    7.07
  13  -2   4  210.55    6.87
  13  -2  -5  159.93    6.00
  13  -2   5  177.28    6.15
 -13  -2  -5  166.82    5.53
  13   2   5  170.30    5.74
  13  -2   5  167.87    6.00
  13  -2  -6  593.14   15.91
  13  -2   6  587.82   15.81
 -13  -2  -6  591.61   15.36
  13   2   6  595.42   15.61
  13  -2   6  577.89   15.94
 -13  -2   7   14.91    1.83
 -13  -2  -7   12.01    1.57
  13   2   7   12.95    1.50
  13  -2   7   16.39    1.84
 -13  -2   8  849.05   21.90
 -13  -2  -8  839.95   21.70
  13  -2   8  878.73   22.50
  13   2   8  816.04   21.72
 -13  -2   9   13.07    1.66
 -13  -2  -9   12.11    1.53
 -13  -2   9   10.65    1.63
  13   2   9    9.53    1.53
  13  -2   9   12.93    1.93
  13   2  10   27.82    2.37
 -13  -2  10   24.72    2.09
  13   2  11    0.58    1.13
  13   2  12  308.19   10.31
  13   2  13    3.37    1.52
  13  -3   0  294.35    9.46
  13  -3   0  291.36    8.42
  13  -3  -1  288.34    9.11
 -13   3  -1  292.75    8.10
  13   3   1  277.00    8.10
  13  -3  -1  261.91    7.92
  13  -3   1  266.07    8.05
  13  -3  -2  280.41    9.27
  13  -3   2  298.06    9.45
 -13   3  -2  288.45    8.42
  13  -3  -2  284.09    8.27
  13   3   2  295.23    8.36
  13  -3   2  291.80    8.61
  13  -3  -3  229.93    7.89
  13  -3   3  228.30    7.93
  13  -3  -3  242.00    7.09
 -13   3  -3  227.35    7.20
  13   3   3  238.15    7.07
  13  -3   3  233.85    7.40
  13  -3  -4  209.64    7.16
  13  -3   4  208.12    7.19
  13   3   4  191.47    6.23
  13  -3   4  192.76    6.63
  13  -3  -5   31.66    2.42
  13  -3   5   30.89    2.39
  13   3   5   29.57    1.98
  13  -3   5   29.54    2.24
  13   3   6    2.09    0.86
  13  -3   6    0.17    1.22
  13  -3   6    1.03    0.99
 -13  -3  -6    1.67    0.80
  13  -3   7  114.67    5.09
  13  -3   7  117.93    4.86
 -13  -3  -7  115.08    5.14
  13   3   7  110.54    4.39
  13  -3   8   56.13    3.21
  13  -3   8   63.05    3.69
  13   3   8   61.41    3.18
 -13  -3   9   12.37    1.75
 -13  -3  -9   13.47    1.73
  13   3   9   10.76    1.50
  13  -3   9   11.24    1.86
 -13  -3  10    3.92    1.21
  13   3  10    2.34    1.06
  13  -3  10    2.82    1.40
  13   3  11  121.10    5.19
  13   3  12   14.43    1.98
  13   3  13  172.54    6.89
  13  -4   0   -0.33    0.65
 -13   4  -1  204.52    6.49
  13   4   1  209.55    6.54
  13  -4  -1  221.81    6.59
  13  -4   1  211.22    6.68
 -13   4  -2  382.69   10.57
  13   4   2  375.44   10.34
  13  -4  -2  382.98   10.36
  13  -4   2  378.99   10.76
  13  -4  -3   85.44    3.38
  13   4   3   81.30    3.33
  13  -4   3   84.07    3.72
  13  -4  -4  200.02    6.21
  13   4   4  207.69    6.27
  13  -4   4  189.32    6.67
  13  -4  -5   35.12    2.11
  13   4   5   35.23    2.08
  13  -4   5   31.58    2.46
  13   4   6   18.78    1.58
  13  -4   6   22.21    2.10
  13  -4   7   25.73    2.35
  13   4   7   25.30    1.88
  13   4   8  163.56    5.62
  13  -4   8  153.06    6.46
  13   4   9   51.39    2.86
  13  -4   9   49.48    3.53
  13   4  10   -0.30    0.88
  13  -4  10    1.22    1.36
  13   4  11   20.68    2.12
  13  -5   0   83.37    3.48
  13   5   1   63.13    2.87
  13  -5  -1   61.27    2.84
  13  -5   1   62.15    3.02
  13   5   2   40.03    2.17
  13  -5  -2   38.94    2.12
  13  -5   2   42.53    2.50
  13   5   3  253.99    7.32
  13  -5  -3  243.81    7.25
  13  -5   3  254.14    7.98
  13  -5   4   14.16    1.69
  13   5   4   11.69    1.21
  13  -5   5    0.35    0.89
  13  -5  -5    0.20    0.64
  13   5   5    0.10    0.70
  13  -5  -6   23.46    1.68
  13  -5   6   23.29    2.26
  13   5   6   22.88    1.64
  13  -5   7  114.83    5.30
  13   5   7  112.81    4.17
  13   5   8    4.83    0.98
  13  -5   8    2.62    1.34
  13   5   9   40.26    2.41
  13  -5   9   40.22    3.36
 -13   5  10   -0.24    1.46
  13  -6   0   -0.11    0.74
  13   6   0    0.81    0.76
  13   6   0    0.79    0.86
  13   6   1  349.38    9.56
  13   6  -1  355.58    9.90
  13  -6  -1  330.90    9.44
  13  -6   1  346.64    9.91
  13  -6   2    0.28    0.83
  13   6   2    1.18    0.70
  13  -6  -2    0.37    0.71
  13  -6   3   51.57    2.99
  13   6   3   54.16    2.47
  13  -6   4   20.23    1.98
  13   6   4   15.24    1.29
  13   6   5   11.43    1.12
  13  -6   5    7.83    1.48
  13  -6   6   29.65    2.60
  13   6   6   30.11    1.75
  13  -6   7   32.87    2.78
  13  -6   8  146.07    6.50
 -13   6   9   -0.58    2.06
  13   7   0  283.03    8.23
  13   7   1   63.22    2.80
  13   7   2   29.37    1.78
  13  -7   3  138.59    5.44
  13   7   3  144.19    4.48
  13  -7   4   21.81    2.10
  13  -7   5    1.63    1.16
  13  -7   6    6.35    1.49
  13  -7   7  118.27    5.51
 -13   7   7  110.63    6.54
 -13   7   8    2.32    2.03
 -14   0   0  277.51    8.85
  14   0   0  277.95    8.21
 -14   0   1   -0.17    0.77
 -14   0  -1   -0.17    0.68
  14   0  -1   -0.12    0.53
  14   0   1    0.24    0.55
 -14   0  -2    3.18    0.95
  14   0   2   16.01    1.38
 -14   0   3   -0.17    0.75
 -14   0  -3   -0.33    0.77
 -14   0  -3    0.11    0.62
 -14   0   4  214.93    7.37
 -14   0  -4  208.63    7.29
 -14   0  -4  215.15    6.72
 -14   0   5    0.17    0.87
 -14   0  -5    1.34    0.95
 -14   0   6  258.51    8.10
 -14   0  -6  261.21    8.06
  14   0   7    0.50    0.98
 -14   0   7   -0.68    1.05
  14   0   8    1.30    1.05
  14   0   9   -0.20    1.13
  14   0  10   33.69    2.82
  14   0  11   -0.92    1.22
  14   0  12    4.63    1.70
  14  -1   0    0.15    0.78
 -14  -1   0    1.21    0.95
 -14   1   0    0.18    0.75
  14  -1   0    0.58    0.63
 -14  -1   1  496.01   13.73
 -14  -1  -1  485.06   13.65
 -14   1   1  462.66   13.68
 -14   1  -1  473.57   13.71
  14  -1  -1  481.82   12.84
  14  -1   1  456.61   12.75
  14  -1  -1  498.82   13.44
 -14  -1  -2   19.60    1.89
 -14   1  -2   21.47    2.05
 -14   1  -2   23.11    1.65
  14  -1   2   20.59    1.68
 -14  -1   3  184.87    6.62
 -14  -1  -3  193.99    6.70
 -14   1  -3  173.88    5.86
  14   1   3  173.27    5.96
  14  -1   3  181.11    6.06
 -14  -1   4    1.87    0.85
 -14  -1  -4    3.20    1.03
 -14  -1  -4    1.93    0.76
 -14   1  -4    3.31    0.89
  14   1   4    3.11    0.89
  14  -1   4    3.08    0.87
 -14  -1   5 1349.16   33.65
 -14  -1  -5 1331.87   33.61
 -14  -1  -5 1336.41   32.77
  14   1   5 1374.05   33.17
  14  -1   5 1426.82   33.48
 -14  -1   6   82.15    3.90
 -14  -1  -6   76.04    3.78
  14   1   6   73.98    3.60
  14  -1   6   74.26    3.73
 -14  -1   7  527.14   14.78
 -14  -1  -7  539.56   14.79
  14   1   7  534.27   14.73
 -14  -1   8  103.77    4.61
 -14  -1  -8  104.01    4.55
  14   1   8  106.03    4.75
  14   1   9  106.48    4.87
 -14  -1   9   99.20    4.50
 -14  -1  -9  104.39    4.46
  14   1  10   13.89    1.92
  14  -1  10    5.88    1.54
  14   1  11  663.71   18.99
  14  -1  11  705.13   19.54
  14   1  12   64.44    4.04
  14  -2   0 1272.70   31.59
  14   2   0 1278.49   30.88
  14  -2   0 1266.50   30.75
  14  -2  -1    0.16    0.93
  14   2   1    0.72    0.59
  14  -2  -1    0.80    0.70
  14  -2   1   -0.12    0.62
  14  -2  -2  467.87   13.22
  14  -2   2  465.27   13.22
 -14   2  -2  468.09   12.46
  14  -2  -2  465.94   12.47
  14   2   2  460.29   12.49
  14  -2   2  450.76   12.55
  14  -2   3   31.44    2.37
  14  -2  -3   30.20    2.36
  14   2   3   32.44    2.07
  14  -2   3   33.76    2.21
  14  -2  -4   19.21    1.90
  14  -2   4   20.46    1.94
  14   2   4   19.02    1.62
  14  -2   4   18.77    1.74
  14  -2  -5   85.69    4.11
  14  -2   5   96.14    4.26
 -14  -2  -5   88.98    3.69
  14   2   5   95.53    3.95
  14  -2   5   88.67    4.07
 -14  -2   6  144.30    5.90
  14  -2   6  157.24    5.75
  14  -2  -6  148.70    5.72
 -14  -2  -6  150.52    5.86
  14   2   6  144.09    5.41
  14  -2   6  144.44    5.70
 -14  -2   7    1.08    0.99
 -14  -2  -7    1.87    1.05
  14   2   7    1.79    0.97
  14  -2   7    2.99    1.20
 -14  -2   8    3.35    1.24
 -14  -2  -8    6.62    1.43
  14   2   8    6.42    1.36
  14  -2   8    3.82    1.25
  14   2   9  112.88    4.91
 -14  -2   9  113.27    4.91
 -14  -2  -9  108.53    4.62
  14  -2   9  110.46    5.28
 -14  -2  10  105.49    4.61
  14   2  10  103.43    4.83
  14   2  11   49.23    3.34
  14   2  12   94.37    4.88
  14  -3   0   -0.59    0.66
  14   3   1  513.43   13.79
  14  -3  -1  514.44   13.72
  14  -3   1  533.93   13.90
 -14   3  -2  139.23    4.81
  14  -3  -2  116.09    4.47
  14   3   2  124.09    4.57
  14  -3   2  130.17    4.82
  14  -3  -3  103.00    4.07
  14   3   3  110.73    4.20
  14  -3   3  114.34    4.50
  14  -3  -4   46.79    2.54
  14   3   4   51.52    2.64
  14  -3   4   50.10    2.87
  14   3   5  264.39    8.04
  14  -3   5  261.86    8.47
  14   3   6  267.69    8.09
  14  -3   6  256.40    8.65
  14  -3   7  119.49    5.23
  14   3   7  111.23    4.52
  14  -3   8  112.48    5.19
  14   3   8  105.67    4.51
 -14  -3  -9   62.81    3.54
  14   3   9   65.31    3.45
  14  -3   9   67.69    4.06
 -14  -3   9   65.81    3.75
 -14  -3  10   16.09    1.95
  14   3  10   13.67    1.80
  14  -3  10   10.91    1.92
  14   3  11   23.52    2.26
  14   3  12    5.37    1.52
  14  -4   0    3.11    0.87
  14   4   1  103.31    3.98
  14  -4  -1   98.10    3.88
  14  -4   1   92.61    3.95
  14   4   2    0.34    0.64
  14  -4  -2    0.11    0.59
  14  -4   2    0.14    0.73
  14  -4  -3  106.93    4.16
  14   4   3  115.41    4.25
  14  -4   3  123.23    4.74
  14  -4   4   14.98    1.68
  14  -4  -4   16.86    1.49
  14   4   4   16.92    1.52
  14  -4  -5   51.88    2.67
  14   4   5   48.78    2.59
  14  -4   5   45.85    2.97
  14  -4  -6   94.30    3.86
  14   4   6   93.70    3.82
  14  -4   6   86.82    4.40
  14  -4   7  172.83    6.76
  14   4   7  170.25    5.80
  14  -4   8   43.58    3.18
  14   4   8   40.19    2.51
  14   4   9   69.68    3.48
  14  -4   9   74.30    4.34
 -14  -4  10    8.49    1.67
  14   4  10    5.99    1.32
  14   4  11   17.54    1.99
  14  -5   0    0.12    0.77
  14   5   1 1131.37   27.00
  14  -5  -1 1089.20   26.90
  14  -5   1 1093.24   27.19
  14  -5   2    1.67    0.94
  14   5   2    2.78    0.82
  14  -5  -2    1.52    0.76
  14  -5   3   22.13    1.99
  14   5   3   24.47    1.71
  14  -5  -3   24.67    1.71
  14  -5  -4  109.40    4.04
  14   5   4  109.20    4.07
  14  -5   4  114.83    4.84
  14  -5   5  308.56    9.84
  14  -5  -5  307.65    8.77
  14   5   5  311.63    8.81
  14   5   6    3.72    0.95
  14  -5   6    3.67    1.26
  14  -5  -6    4.55    0.92
  14  -5   7   33.17    2.87
  14   5   7   38.25    2.25
  14   5   8   90.50    3.78
  14  -5   8   92.16    4.89
  14   5   9   34.19    2.33
  14  -5   9   33.85    3.03
  14  -6   0    0.36    0.79
  14   6   0    0.12    0.80
  14   6   0    0.72    0.90
  14   6   1   63.72    2.95
  14  -6  -1   66.85    2.98
  14  -6   1   58.80    3.02
  14  -6   2    1.47    0.99
  14   6   2    2.57    0.86
  14  -6  -2    1.92    0.81
  14  -6   3  145.94    5.61
  14   6   3  144.18    4.85
  14  -6   4    8.59    1.46
  14   6   4   10.37    1.16
  14   6   5    2.54    0.76
  14  -6   5    2.25    1.24
  14  -6   6   92.62    4.68
  14   6   6   92.73    3.53
  14  -6   7   15.83    2.13
  14  -6   8    9.07    2.01
  14   7   0   -0.36    0.80
  14   7   1  153.10    5.12
  14   7   2   20.46    1.58
  14  -7   3   24.02    2.14
  14  -7   4    0.18    1.07
  14  -7   5  143.84    5.96
  14  -7   6    0.83    1.18
 -14   7  -7    6.62    2.17
  14  -7   7    7.77    1.82
 -15   0   0   -0.18    0.80
  15   0   0    0.77    0.59
 -15   0   1    0.72    0.80
 -15   0  -1    0.18    0.75
  15   0  -1    1.69    0.75
  15   0   1   -0.51    0.69
 -15   0  -2 1670.48   39.80
  15   0   2 1588.31   38.84
 -15   0   3   -0.18    0.82
 -15   0  -3   -0.36    0.86
 -15   0  -3    0.24    0.63
 -15   0   4  555.88   15.25
 -15   0  -4  524.08   15.16
 -15   0   5   -0.36    0.89
 -15   0  -5    2.18    1.05
 -15   0   6  626.49   16.53
 -15   0  -6  624.72   16.55
  15   0   7    0.17    0.98
 -15   0   7   -0.37    0.99
  15   0   8 1663.89   40.91
  15   0   9    0.21    1.16
  15   0  10  106.18    5.20
  15   0  11   -0.24    1.30
 -15  -1   0    0.74    0.95
 -15   1   0    0.39    0.88
  15  -1   0   -0.25    0.70
 -15  -1   1   67.18    3.69
 -15  -1  -1   66.06    3.66
 -15   1   1   69.83    3.83
 -15   1  -1   65.05    3.72
  15  -1  -1   72.15    3.25
  15  -1   1   77.41    3.41
 -15  -1  -2   23.86    2.19
 -15   1  -2   23.23    2.24
  15  -1  -2   25.18    1.84
  15  -1   2   24.53    1.87
 -15  -1   3  134.63    5.68
 -15   1  -3  137.07    5.03
 -15  -1  -3  140.01    5.73
  15   1   3  154.12    5.32
  15  -1   3  143.52    5.27
 -15  -1   4   10.11    1.52
 -15  -1  -4   11.78    1.60
 -15  -1  -4    8.74    1.20
  15   1   4   12.16    1.37
  15  -1   4   12.33    1.45
 -15  -1   5   -0.91    0.94
 -15  -1  -5   -0.18    0.83
  15   1   5    0.15    0.81
  15  -1   5    0.16    0.86
  15   1   6   13.36    1.61
  15  -1   6   17.32    1.85
 -15  -1   6   18.08    1.93
 -15  -1  -6   13.07    1.77
 -15  -1   7  110.56    4.84
 -15  -1  -7  108.06    4.81
  15   1   7  108.65    4.71
 -15  -1   8  168.30    6.36
 -15  -1  -8  158.76    6.13
  15   1   8  159.44    6.21
  15   1   9   68.55    3.83
 -15  -1   9   70.44    3.77
 -15  -1  -9   64.26    3.53
  15   1  10    0.62    1.27
  15  -1  10   -0.69    1.20
  15   1  11   76.42    4.40
  15  -1  11   79.83    4.65
  15   1  12  100.92    5.21
  15  -2   0   -1.22    1.05
  15   2   0    0.40    0.69
  15  -2   0   -0.13    0.65
  15  -2  -1  490.14   13.88
  15   2   1  482.14   13.17
  15  -2  -1  481.78   13.04
  15  -2   1  491.29   13.20
  15  -2  -2  119.26    5.18
  15  -2   2  135.09    5.41
 -15   2  -2  133.56    4.81
  15  -2  -2  130.41    4.77
  15   2   2  130.58    4.81
  15  -2   2  129.37    4.89
  15  -2   3    4.84    1.27
  15  -2  -3    5.57    0.99
  15  -2  -3    5.13    1.27
  15   2   3    5.28    0.97
  15  -2   3    3.97    0.99
  15  -2   4   38.92    2.65
  15   2   4   34.42    2.28
  15  -2   4   37.94    2.52
  15   2   5  160.91    5.69
 -15  -2  -5  156.95    6.20
 -15  -2   5  146.38    6.19
  15  -2   5  158.21    5.90
  15   2   6    7.35    1.29
 -15  -2   6    9.39    1.62
  15  -2   6    7.80    1.40
  15   2   7   20.22    1.99
 -15  -2   7   20.36    2.15
 -15  -2  -7   26.49    2.33
  15  -2   7   22.23    2.20
 -15  -2   8   28.29    2.42
 -15  -2  -8   26.64    2.32
  15   2   8   19.33    1.97
  15  -2   8   24.33    2.38
  15   2   9   33.42    2.61
 -15  -2   9   38.44    2.79
 -15  -2  -9   38.19    2.68
  15  -2   9   37.79    3.02
 -15  -2  10   16.24    1.93
  15   2  10   23.09    2.32
  15   2  11   20.82    2.28
  15   2  12  265.27    9.28
  15   3   0   21.23    1.78
  15  -3   0   23.93    1.84
  15   3   1  119.56    4.54
  15  -3  -1  115.61    4.44
  15  -3   1  115.86    4.52
  15  -3  -2   60.52    2.93
  15   3   2   58.82    2.94
  15  -3   2   59.63    3.04
  15  -3  -3  555.40   15.06
  15   3   3  587.28   15.15
  15  -3   3  583.83   15.52
  15  -3  -4    1.92    0.81
  15  -3   4    1.72    0.86
  15   3   4   -0.13    0.73
  15  -3   5    0.17    0.94
  15   3   5    0.14    0.89
  15   3   6  146.09    5.37
  15  -3   6  142.22    5.79
  15   3   7  940.82   23.87
  15  -3   7  951.88   24.75
 -15  -3   8   40.26    3.03
 -15  -3  -8   44.47    3.05
  15  -3   8   36.21    2.94
  15   3   8   36.51    2.59
 -15  -3   9  224.57    8.04
  15  -3   9  213.58    8.25
  15   3   9  221.91    7.59
 -15  -3  10   85.34    4.40
  15   3  10   86.56    4.23
  15  -3  10   80.42    4.74
  15   3  11   65.80    3.79
  15   3  12  126.43    5.64
  15   4   0   -0.14    0.76
  15  -4   0    1.15    0.86
  15   4   1  295.63    8.73
  15  -4  -1  297.79    8.70
  15  -4   1  285.09    8.82
  15   4   2  190.39    6.28
  15  -4  -2  200.78    6.36
  15  -4   2  187.92    6.54
  15  -4  -3  188.35    6.15
  15   4   3  190.19    6.16
  15  -4   3  183.30    6.54
  15  -4  -4   46.22    2.57
  15   4   4   47.85    2.59
  15  -4   4   53.75    3.10
  15  -4   5    0.35    0.91
  15  -4  -5    0.13    0.78
  15   4   5    0.38    0.80
  15  -4  -6  116.15    4.51
  15   4   6  111.84    4.41
  15  -4   6  104.96    4.95
  15   4   7   13.61    1.54
  15  -4   7   13.57    1.92
  15  -4   8  207.83    8.02
  15   4   8  220.72    7.22
  15   4   9    4.92    1.17
  15  -4   9    5.73    1.66
 -15  -4  10   -0.42    1.18
  15   4  10    0.16    0.97
  15   4  11    9.36    1.65
  15   5   0  218.93    7.19
  15  -5   0  233.50    7.24
  15   5   1  114.99    4.41
  15  -5  -1  117.42    4.41
  15  -5   1  107.05    4.48
  15  -5   2    2.06    1.05
  15   5   2    3.24    0.94
  15  -5  -2    3.29    0.90
  15   5   3   72.38    3.27
  15  -5  -3   74.85    3.29
  15  -5   3   79.84    3.81
  15  -5  -4  178.29    5.91
  15   5   4  185.87    6.01
  15  -5   4  189.11    6.76
  15  -5  -5   43.86    2.43
  15   5   5   42.36    2.44
  15  -5   5   50.62    3.17
  15   5   6   12.15    1.35
  15  -5   6    9.76    1.76
  15  -5   7   27.90    2.68
  15   5   7   33.75    2.21
  15   5   8    5.40    1.14
  15  -5   8    8.56    1.80
  15   5   9    0.14    0.92
  15  -6   0    0.63    0.91
  15   6   0    0.40    0.78
  15  -6   1    2.33    1.05
  15   6   1    2.07    0.85
  15  -6  -1    1.90    0.91
  15  -6   2   20.70    1.95
  15   6   2   21.69    1.73
  15  -6  -2   22.49    1.71
  15  -6   3   17.45    1.87
  15   6   3   21.42    1.70
  15  -6   4   12.95    1.72
  15   6   4   11.66    1.34
  15   6   5    4.76    0.99
  15  -6   5    6.17    1.48
  15  -6   6  103.75    5.06
  15   6   6  107.09    3.97
  15  -6   7   45.45    3.42
  15   7   0   17.32    1.64
  15   7   1   44.25    2.43
  15   7   2    9.71    1.22
  15  -7   3   49.72    3.10
  15  -7   4   12.53    1.75
  15  -7   5   30.13    2.69
  15  -7   6   45.20    3.33
 -16   0   0 2510.29   60.59
  16   0   0 2560.94   59.62
 -16   0   1   -0.19    0.91
 -16   0  -1   -2.33    1.05
  16   0  -1    0.14    0.72
  16   0   1    0.41    0.72
 -16   0  -2 1163.83   29.69
  16   0   2 1170.13   28.77
 -16   0   3    0.38    0.86
 -16   0  -3   -0.77    0.89
 -16   0   4   72.93    3.96
 -16   0  -4   80.63    4.14
 -16   0   5   -0.58    1.04
 -16   0  -5    0.19    1.01
 -16   0   6  587.37   16.27
 -16   0  -6  598.51   16.31
  16   0   7    0.18    0.96
 -16   0   7    0.20    1.15
  16   0   8    2.77    1.17
  16   0   9   -0.21    1.12
  16   0  10  114.09    5.48
  16   0  11   -0.24    1.28
 -16  -1   0   -0.60    0.97
 -16   1   0    1.25    1.01
  16  -1   0    0.27    0.70
 -16  -1   1  260.34    9.02
 -16  -1  -1  286.88    9.25
 -16   1   1  263.22    9.19
 -16   1  -1  267.51    9.25
  16  -1  -1  265.44    8.24
  16  -1   1  277.06    8.37
 -16  -1  -2    0.20    0.92
 -16   1  -2    0.83    1.07
  16  -1  -2   -0.14    0.65
  16  -1   2   -0.14    0.66
 -16  -1   3   94.52    4.64
 -16  -1  -3   89.72    4.50
  16   1   3   99.02    4.12
  16  -1   3   93.43    4.12
 -16  -1   4   87.62    4.40
 -16  -1  -4   78.75    4.16
  16   1   4   86.09    3.86
  16  -1   4   85.15    3.98
 -16  -1   5  733.29   19.78
 -16  -1  -5  721.68   19.68
  16   1   5  735.76   19.19
  16  -1   5  728.96   19.32
  16  -1   6    1.76    1.04
 -16  -1   6    2.30    1.11
 -16  -1  -6    1.32    1.05
  16   1   6    1.66    1.00
 -16  -1   7   58.39    3.49
 -16  -1  -7   60.56    3.50
  16   1   7   53.45    3.24
 -16  -1   8   11.68    1.77
  16   1   8   10.97    1.64
 -16  -1  -8   14.14    1.86
 -16  -1   9  214.73    7.76
 -16  -1  -9  211.44    7.58
  16   1   9  229.33    8.02
  16   1  10    0.64    1.09
  16  -1  10    0.47    1.30
  16   1  11  123.87    5.83
  16  -1  11  125.31    6.10
  16   2   0  182.12    6.23
  16  -2   0  169.72    5.97
  16   2   1    2.49    0.82
  16  -2  -1    1.59    0.78
  16  -2   1    1.92    0.86
  16  -2  -2   12.97    1.40
  16   2   2   12.90    1.44
  16  -2   2   16.01    1.59
  16  -2  -3   10.73    1.31
  16   2   3    8.41    1.22
  16  -2   3   10.90    1.41
  16   2   4  205.37    6.87
  16  -2   4  204.80    7.07
 -16  -2   5   51.66    3.40
 -16  -2  -5   48.35    3.23
  16   2   5   51.36    2.91
  16  -2   5   46.66    2.93
 -16  -2   6   66.94    3.98
  16   2   6   72.39    3.65
  16  -2   6   73.70    3.83
 -16  -2  -6   70.62    3.95
 -16  -2   7  199.77    7.31
 -16  -2  -7  180.11    6.94
  16   2   7  176.73    6.57
  16  -2   7  183.13    6.94
 -16  -2   8    1.60    1.15
 -16  -2  -8    3.57    1.34
  16   2   8    1.91    1.06
  16  -2   8    2.55    1.35
 -16  -2   9   16.76    2.05
  16   2   9   16.34    1.97
  16  -2   9   17.57    2.22
 -16  -2  10   27.42    2.50
  16   2  10   25.25    2.46
  16   2  11    7.64    1.67
  16   2  12   13.59    2.11
  16   3   0    0.58    0.80
  16  -3   0   -0.14    0.78
  16   3   1 1097.08   27.64
  16  -3  -1 1118.60   27.59
  16  -3   1 1144.87   27.74
  16  -3  -2    0.92    0.82
  16   3   2   -0.14    0.76
  16  -3   2   -0.29    0.84
  16  -3  -3  126.85    4.83
  16   3   3  132.45    4.91
  16  -3   3  126.55    5.09
  16  -3  -4   15.55    1.57
  16   3   4   14.75    1.55
  16   3   5 1058.99   25.78
  16  -3   5  993.55   26.13
  16   3   6  104.87    4.43
  16  -3   6  100.08    4.71
  16   3   7  293.26    9.26
  16  -3   7  315.30   10.14
 -16  -3   8  109.22    5.31
 -16  -3  -8  104.42    5.05
  16  -3   8  115.28    5.35
  16   3   8  104.35    4.65
  16   3   9   46.34    3.01
 -16  -3   9   44.25    3.32
  16  -3   9   48.17    3.48
 -16  -3  10   33.72    2.81
  16   3  10   29.94    2.55
  16   3  11  239.02    8.40
  16   3  12    7.82    1.74
  16   4   0   58.43    3.10
  16  -4   0   56.19    3.00
  16   4   1  235.99    7.60
  16  -4  -1  241.72    7.61
  16  -4   1  248.15    7.79
  16   4   2   26.10    1.96
  16  -4  -2   24.19    1.87
  16  -4   2   19.47    1.88
  16  -4  -3  174.02    6.02
  16   4   3  185.17    6.10
  16  -4   3  177.26    6.43
  16  -4   4    0.34    0.92
  16  -4  -4    0.13    0.79
  16   4   4   -0.26    0.70
  16  -4   5   22.61    2.17
  16  -4  -5   21.23    1.83
  16   4   5   20.86    1.88
  16   4   6    0.70    0.91
  16  -4   6    0.20    1.09
  16  -4  -6    1.15    0.91
  16   4   7    6.06    1.32
  16  -4   7    4.67    1.44
  16   4   8   -0.31    0.99
  16  -4   8    1.13    1.31
  16   4   9   16.16    1.84
  16  -4   9   18.29    2.42
 -16  -4  10    7.77    1.87
  16   4  10    9.95    1.69
  16   4  11   37.74    2.80
  16   5   0    0.44    0.86
  16  -5   0    0.28    0.87
  16   5   1 1175.93   29.06
  16  -5  -1 1167.68   28.96
  16  -5   1 1214.51   29.39
  16  -5   2    1.86    1.09
  16   5   2    1.55    0.83
  16  -5  -2    0.63    0.84
  16  -5   3   23.96    2.08
  16  -5  -3   22.40    1.81
  16   5   3   20.61    1.76
  16  -5   4    1.61    1.06
  16  -5  -4   -0.12    0.84
  16   5   4    1.64    0.90
  16  -5  -5  440.40   12.25
  16   5   5  442.87   12.28
  16  -5   5  474.70   13.46
  16  -5   6   51.98    3.49
  16   5   6   55.10    2.88
  16  -5   7  131.53    5.98
  16   5   7  135.80    5.00
  16   5   8   22.28    1.97
  16  -5   8   23.65    2.63
  16  -6   0    0.68    0.82
  16   6   0    0.57    0.88
  16  -6   1   18.20    1.77
  16   6   1   15.51    1.57
  16  -6  -1   17.48    1.65
  16   6   2   32.57    2.18
  16  -6  -2   32.53    2.09
  16  -6   2   37.12    2.56
  16   6   3   67.54    3.14
  16  -6   3   62.44    3.56
  16  -6   4   13.53    1.83
  16   6   4   17.10    1.60
  16  -6   5    3.58    1.35
  16   6   5    3.86    1.06
  16  -6   6   39.93    3.16
  16  -6   7    5.76    1.78
  16   7   0    0.81    0.90
  16   7  -1  121.38    4.83
  16   7   1  118.00    4.52
  16   7   2   12.72    1.41
  16  -7   4    5.60    1.50
  16  -7   5  145.06    6.18
  16  -7   6   12.57    1.98
 -17   0   0    1.45    1.09
  17   0   0    1.02    0.77
 -17   0   1    0.21    0.92
 -17   0  -1   -0.21    0.96
  17   0  -1   -0.15    0.79
  17   0   1    0.15    0.70
 -17   0  -2  307.51   10.08
  17   0   2  293.55    9.10
 -17   0   3   -0.20    0.89
 -17   0  -3   -0.41    0.99
 -17   0   4  145.14    6.16
 -17   0  -4  160.26    6.44
 -17   0   5    0.21    1.01
 -17   0  -5   -0.42    1.10
 -17   0   6   37.17    2.96
 -17   0  -6   44.55    3.15
  17   0   6   45.55    2.99
  17   0   7   -0.75    1.10
 -17   0   7    0.63    1.18
  17   0   8   40.18    2.95
  17   0   9    1.52    1.21
  17   0  10   43.52    3.37
  17   0  11   -0.25    1.38
 -17  -1   0    2.98    1.22
 -17   1   0    1.11    1.02
  17  -1   0    1.44    0.79
 -17  -1  -1   35.36    2.79
 -17   1   1   31.92    2.73
 -17   1  -1   32.47    2.78
 -17  -1   1   30.58    2.62
  17   1  -1   29.47    2.23
  17  -1  -1   31.17    2.19
  17  -1   1   31.77    2.25
 -17  -1  -2   -0.21    0.93
 -17   1  -2   -0.22    1.01
  17  -1  -2    1.76    0.83
  17  -1   2    0.15    0.78
 -17  -1  -3  229.07    8.30
  17   1   3  226.15    7.55
  17  -1   3  236.66    7.69
 -17  -1   3  238.56    8.47
 -17  -1   4    5.05    1.32
 -17  -1  -4    2.68    1.11
  17   1   4    4.35    1.10
  17  -1   4    3.29    1.06
 -17  -1   5   68.30    3.91
 -17  -1  -5   71.23    3.92
  17   1   5   57.97    3.32
  17  -1   5   66.45    3.59
  17  -1   6   24.95    2.24
 -17  -1   6   23.53    2.32
 -17  -1  -6   24.73    2.39
  17   1   6   24.59    2.19
 -17  -1   7   50.30    3.37
 -17  -1  -7   49.45    3.29
  17   1   7   54.16    3.23
  17   1   8    9.25    1.62
 -17  -1   8    8.82    1.67
 -17  -1  -8    7.46    1.58
 -17  -1   9   19.76    2.31
  17   1   9   23.19    2.45
  17  -1   9   20.89    2.35
  17   1  10   93.09    4.85
  17  -1  10  102.12    5.21
  17   1  11  108.86    5.46
  17   2   0   -0.16    0.79
  17  -2   0   -0.14    0.71
  17   2   1  582.15   15.43
  17  -2  -1  569.50   15.28
  17  -2   1  562.32   15.37
  17  -2  -2  189.75    6.33
  17   2   2  187.67    6.37
  17  -2  -3  107.22    4.44
  17   2   3  100.63    4.38
  17  -2   3  109.53    4.61
 -17  -2  -3  105.86    5.14
 -17  -2   4  238.40    8.54
 -17  -2  -4  217.97    8.17
  17   2   4  221.61    7.41
  17  -2   4  227.41    7.69
 -17  -2   5  117.54    5.62
 -17  -2  -5  116.61    5.40
  17   2   5  115.32    4.81
  17  -2   5  117.96    5.07
 -17  -2   6  116.20    5.49
 -17  -2  -6  114.47    5.33
  17   2   6  109.98    4.80
  17  -2   6  117.50    5.15
 -17  -2   7   40.51    3.15
 -17  -2  -7   43.77    3.17
  17   2   7   40.53    2.82
  17  -2   7   42.81    3.00
 -17  -2   8  515.85   14.77
 -17  -2  -8  474.25   14.31
  17   2   8  477.68   14.04
  17  -2   8  512.04   14.81
 -17  -2   9   24.73    2.45
  17   2   9   25.52    2.45
  17  -2   9   27.11    2.69
 -17  -2  10    1.64    1.30
  17   2  10    1.64    1.30
  17   2  11    0.87    1.31
  17   3   0  872.32   22.13
  17  -3   0  845.36   21.83
  17  -3  -1   21.85    1.88
  17   3   1   21.50    1.94
  17  -3   1   24.12    2.03
  17  -3  -2  172.47    6.07
  17   3   2  177.66    6.21
  17  -3   2  178.86    6.32
  17  -3  -3   53.70    2.91
  17   3   3   49.70    2.83
  17  -3   3   52.13    3.07
  17  -3   4    3.97    1.20
  17  -3  -4    4.56    1.13
  17   3   4    3.92    1.07
  17  -3   5    4.34    1.29
  17  -3  -5    4.48    1.14
  17   3   5    4.08    1.17
  17  -3   6    1.53    1.06
  17   3   6    3.15    1.10
 -17  -3   7   69.90    4.30
 -17  -3  -7   75.90    4.22
  17   3   7   64.60    3.51
  17  -3   7   65.29    3.97
  17  -3   8   38.69    3.10
 -17  -3   8   41.70    3.20
 -17  -3  -8   41.99    3.12
  17   3   8   42.60    2.86
 -17  -3   9   41.43    3.26
  17  -3   9   37.72    3.16
  17   3   9   37.68    2.77
 -17  -3  10   -1.30    1.37
  17   3  10    0.19    1.18
  17   3  11    5.92    1.67
  17   4   0    0.31    0.86
  17  -4   0    0.15    0.84
  17   4   1    3.09    0.98
  17  -4  -1    2.43    0.94
  17  -4   1    1.96    0.95
  17   4   2    0.57    0.81
  17  -4  -2    0.84    0.89
  17  -4   2    0.80    0.99
  17  -4   3   -0.34    1.00
  17  -4  -3   -0.28    0.81
  17   4   3   -0.42    0.78
  17  -4   4    3.52    1.18
  17  -4  -4    3.53    1.03
  17   4   4    5.05    1.10
  17  -4  -5   89.07    3.93
  17   4   5   80.35    3.79
  17  -4   5   80.35    4.18
  17  -4  -6  122.56    5.03
  17   4   6  129.32    5.10
  17  -4   6  137.85    5.80
  17   4   7    1.22    0.95
  17  -4   7    0.87    1.21
  17  -4  -7    1.58    1.04
  17  -4   8  154.51    6.69
  17   4   8  160.06    6.00
 -17  -4   9   96.94    5.17
  17   4   9   87.59    4.27
 -17  -4  10   -1.62    1.82
  17   4  10    1.43    1.16
  17   5   0   23.37    2.04
  17  -5   0   22.24    1.97
  17   5   1   88.05    3.97
  17  -5  -1   88.84    3.91
  17  -5   1   93.05    4.18
  17   5   2   34.06    2.33
  17  -5  -2   41.77    2.50
  17  -5   2   38.80    2.69
  17   5   3  110.20    4.44
  17  -5  -3  110.66    4.46
  17  -5   3  117.64    4.95
  17  -5   4   13.03    1.78
  17  -5  -4   11.97    1.47
  17   5   4   12.96    1.50
  17  -5  -5   79.03    3.60
  17   5   5   75.15    3.57
  17  -5   5   77.81    4.21
  17   5   6   23.63    2.02
  17  -5   6   23.16    2.48
  17  -5   7  359.24   11.87
  17   5   7  375.20   10.71
  17   5   8   38.30    2.62
  17  -6   0    1.29    0.95
  17   6   0   -0.46    0.87
  17  -6   1    5.49    1.27
  17   6   1    8.05    1.33
  17  -6  -1    6.63    1.27
  17   6   2  244.98    7.65
  17  -6   2  239.90    7.99
  17  -6   3    3.79    1.33
  17   6   3    3.64    1.03
  17  -6   4   13.44    1.89
  17   6   4   10.49    1.31
  17  -6   5   13.38    1.96
  17   6   5   13.80    1.53
  17  -6   6  104.91    5.18
  17  -6   7    8.96    1.89
  17   7   0    3.56    1.19
  17   7  -1    5.12    1.23
  17   7   1    3.70    1.05
  17   7   2   10.81    1.41
  17  -7   4    8.46    1.57
  17  -7   5   16.52    2.19
 -18   0   0  614.92   17.67
  18   0   0  626.82   16.68
 -18   0   1   -0.22    1.15
 -18   0  -1   -0.44    1.13
  18   0  -1    0.32    0.79
  18   0   1    0.62    0.79
 -18   0  -2    0.22    0.98
  18   0  -2    0.48    0.82
  18   0   2    1.10    0.90
 -18   0   3    1.31    1.01
 -18   0  -3   -0.22    1.04
 -18   0   4  333.62   11.04
 -18   0  -4  345.15   11.19
 -18   0   5   -0.22    1.11
 -18   0  -5   -0.44    1.20
 -18   0   6   48.67    3.41
 -18   0  -6   49.09    3.44
  18   0   6   51.96    3.26
  18   0   7   -0.20    1.05
  18   0   8   -0.21    1.06
  18   0   9   -0.68    1.19
  18   0  10   59.74    3.95
 -18  -1   0   -0.91    1.16
 -18   1   0   -0.24    1.15
  18  -1   0    0.77    0.86
 -18  -1   1  916.24   24.24
 -18  -1  -1  924.87   24.26
 -18   1   1  869.01   24.19
 -18   1  -1  886.88   24.26
  18   1  -1  876.19   23.11
  18  -1  -1  917.59   23.01
  18  -1   1  919.18   23.04
 -18  -1  -2   13.46    1.86
  18  -1  -2   19.09    1.84
  18  -1   2   14.36    1.63
 -18  -1   3   55.62    3.58
 -18  -1  -3   52.44    3.52
  18   1   3   54.60    3.11
  18  -1   3   50.62    3.06
 -18  -1   4    0.22    1.17
 -18  -1  -4   -0.44    1.19
  18   1   4    0.49    0.81
  18  -1   4    0.17    0.93
 -18  -1   5  635.57   18.20
 -18  -1  -5  652.95   18.19
  18   1   5  661.20   17.59
  18  -1   5  630.74   17.58
  18  -1   6    0.19    0.99
 -18  -1   6    0.22    1.13
 -18  -1  -6   -0.64    1.24
  18   1   6   -0.18    1.00
  18   1   7   27.41    2.42
 -18  -1   7   26.63    2.54
 -18  -1  -7   22.77    2.41
  18   1   8    4.55    1.39
 -18  -1   8    3.06    1.44
 -18  -1  -8    1.46    1.31
 -18  -1   9  144.08    6.27
  18   1   9  152.12    6.34
  18  -1   9  136.89    6.24
  18   1  10    9.11    1.85
  18  -1  10    5.95    1.81
 -18  -2   0   -0.23    1.18
  18   2   0   -0.33    0.88
  18  -2   0    0.76    0.85
  18   2  -1  285.63    9.14
  18   2   1  296.36    9.08
  18  -2  -1  296.92    9.01
  18  -2   1  286.51    9.02
 -18  -2   1  276.93    9.97
 -18  -2  -1  288.62   10.00
 -18  -2  -2    0.46    1.01
  18  -2  -2    1.36    0.77
  18   2   2    0.47    0.76
  18  -2   2    0.16    0.87
 -18  -2   3  436.39   13.47
 -18  -2  -3  392.32   12.98
  18  -2  -3  439.88   12.26
  18   2   3  431.97   12.25
  18  -2   3  422.80   12.32
 -18  -2   4   37.78    3.15
 -18  -2  -4   42.74    3.18
  18  -2  -4   38.14    2.58
  18   2   4   35.58    2.52
  18  -2   4   36.38    2.68
  18  -2   5    2.05    1.13
 -18  -2   5    4.75    1.46
 -18  -2  -5    2.22    1.26
  18   2   5    3.31    1.17
 -18  -2   6  116.84    5.54
 -18  -2  -6  106.15    5.20
  18   2   6  100.87    4.65
  18  -2   6  106.20    4.96
 -18  -2   7   27.24    2.66
 -18  -2  -7   26.30    2.56
  18  -2   7   25.17    2.42
  18   2   7   33.25    2.55
  18   2   8   -0.19    1.03
 -18  -2   8    0.45    1.22
 -18  -2  -8    1.05    1.24
  18  -2   8    0.23    1.25
  18  -2   9   41.87    3.31
 -18  -2   9   38.20    3.07
  18   2   9   42.25    3.12
 -18  -2  10    6.34    1.60
  18   2  10    8.12    1.68
  18   2  11   -0.45    1.28
  18   3   0   -0.50    0.91
  18  -3   0    0.61    0.91
  18   3   1 1085.07   27.05
  18  -3  -1 1074.34   26.89
  18  -3   1 1066.25   26.96
  18  -3  -2   11.07    1.48
  18   3   2   11.73    1.54
  18  -3   2   11.62    1.55
  18  -3  -3  134.74    5.33
  18   3   3  142.43    5.42
  18  -3   3  151.96    5.78
  18  -3   4    0.54    0.94
  18  -3  -4    0.16    0.82
  18   3   4    0.62    0.85
  18  -3  -5  924.15   23.72
  18   3   5  931.74   23.73
  18  -3   5  935.21   24.29
 -18  -3   6    6.57    1.81
 -18  -3  -6    6.26    1.53
  18  -3   6    6.98    1.53
  18   3   6    5.29    1.23
 -18  -3   7  119.48    5.95
 -18  -3  -7  129.20    5.91
  18   3   7  126.22    5.22
  18  -3   7  121.43    5.62
 -18  -3   8    9.74    1.91
  18   3   8   10.80    1.64
  18  -3   8   11.33    1.97
 -18  -3  -8    8.53    1.91
 -18  -3   9  205.23    7.99
  18  -3   9  202.37    8.08
  18   3   9  197.06    7.33
  18   3  10   37.40    2.93
 -18  -3  10   41.19    3.20
  18   3  11  295.93    9.97
  18   4   0   47.40    2.98
  18  -4   0   53.58    3.00
  18   4   1    2.04    0.96
  18  -4  -1    0.15    0.81
  18  -4   1   -0.16    0.84
  18   4   2   12.26    1.55
  18  -4  -2   15.78    1.66
  18  -4   2   17.28    1.84
  18  -4  -3   25.57    2.14
  18   4   3   29.50    2.20
  18  -4   3   29.07    2.36
  18  -4   4   13.83    1.83
  18  -4  -4   11.58    1.52
  18   4   4   11.62    1.53
  18  -4   5   21.36    2.17
  18  -4  -5   21.14    1.95
  18   4   5   21.28    1.99
  18  -4  -6   37.95    2.62
  18   4   6   37.62    2.60
  18  -4   6   39.36    3.05
  18   4   7    0.16    1.00
  18  -4   7   -1.34    1.20
  18  -4  -7   -0.33    1.01
  18   4   8    2.69    1.22
  18  -4   8    3.81    1.51
 -18  -4   9   58.54    4.03
  18   4   9   50.92    3.28
  18   4  10   43.39    3.05
  18   5   0   -0.66    0.97
  18  -5   0    0.16    0.91
  18   5   1  145.98    5.66
  18  -5  -1  159.08    5.74
  18  -5   1  162.83    5.98
  18  -5   2   19.89    2.03
  18   5   2   22.44    2.00
  18  -5  -2   21.70    1.93
  18   5   3   47.74    2.83
  18  -5  -3   51.34    2.91
  18  -5   3   57.60    3.34
  18  -5   4    6.20    1.42
  18  -5  -4    7.69    1.34
  18  -5  -5  571.05   15.73
  18   5   5  603.19   15.87
  18  -5   5  599.32   16.82
  18  -5   6   75.41    4.42
  18   5   6   87.56    3.96
  18  -5   7  138.65    6.31
  18   5   7  144.84    5.48
  18   5   8  234.82    7.81
  18  -6   0   23.74    2.06
  18   6   0   21.06    2.01
  18  -6   1    7.69    1.45
  18   6  -1    9.05    1.51
  18   6   1    5.46    1.23
  18  -6  -1    7.73    1.34
  18  -6   2    6.31    1.49
  18   6   2    4.39    1.12
  18  -6   3    0.56    1.14
  18   6   3    1.25    0.91
  18  -6   4   12.31    1.88
  18   6   4   16.25    1.64
  18  -6   5   26.08    2.60
  18   6   5   23.49    1.93
  18  -6   6    7.44    1.70
  18   7   0    1.65    1.08
  18   7  -1  569.05   15.49
  18   7   1  555.98   15.06
  18  -7   5  120.39    5.62
 -19   0   0    0.71    1.24
  19   0   0    0.49    0.83
 -19   0   1   -0.70    1.18
 -19   0  -1    0.71    1.19
  19   0  -1   -0.67    0.94
  19   0   1    1.33    0.91
 -19   0  -2    2.59    1.19
  19   0  -2    2.55    0.97
  19   0   2    2.17    0.96
 -19   0   3   -0.70    1.06
 -19   0  -3    0.71    1.09
 -19   0   4   66.43    4.06
 -19   0  -4   66.31    4.17
 -19   0   5    0.23    1.19
 -19   0  -5    0.23    1.27
  19   0   6   -0.39    1.01
 -19   0   6   -0.23    1.36
 -19   0  -6   -0.94    1.47
  19   0   7    0.20    1.06
  19   0   8   56.25    3.63
  19   0   9   -0.94    1.30
  19   0  10   35.35    3.17
 -19  -1   0  712.89   19.83
 -19   1   0  683.97   19.87
  19  -1   0  701.44   18.58
 -19  -1   1    1.94    1.22
 -19  -1  -1    1.44    1.25
 -19   1   1    2.24    1.30
 -19   1  -1    4.76    1.60
  19   1  -1    4.18    1.25
  19  -1  -1    3.73    1.21
  19  -1   1    3.27    1.08
 -19  -1  -2   64.59    4.05
  19  -1  -2   63.51    3.42
  19  -1   2   64.14    3.48
 -19  -1   3   99.29    5.04
 -19  -1  -3   91.37    4.89
  19  -1  -3   97.73    4.33
  19   1   3   85.50    4.16
  19  -1   3   89.07    4.27
 -19  -1   4   41.12    3.24
 -19  -1  -4   44.08    3.33
  19   1   4   48.17    2.98
  19  -1   4   52.22    3.18
 -19  -1   5   38.87    3.16
 -19  -1  -5   38.70    3.10
  19   1   5   39.21    2.76
  19  -1   5   39.55    2.83
  19  -1   6   18.76    2.12
 -19  -1   6   19.23    2.33
 -19  -1  -6   18.11    2.21
  19   1   6   17.16    2.05
 -19  -1   7   26.06    2.64
 -19  -1  -7   24.37    2.49
  19   1   7   31.15    2.60
  19   1   8    4.73    1.42
 -19  -1   8    4.41    1.53
 -19  -1  -8    5.32    1.45
 -19  -1   9   13.03    2.13
  19   1   9   12.04    2.03
  19  -1   9   18.70    2.38
  19   1  10   33.80    3.00
 -19  -2   0   -1.24    1.34
  19   2   0    0.35    0.96
  19  -2   0   -0.16    0.93
 -19  -2   1  359.53   11.94
 -19  -2  -1  340.11   11.67
  19   2  -1  352.43   10.88
  19   2   1  353.17   10.74
  19  -2  -1  366.72   10.71
  19  -2   1  363.47   10.80
 -19  -2  -2   11.81    1.98
  19  -2  -2    7.67    1.30
  19   2   2   12.52    1.60
  19  -2   2    7.04    1.35
 -19  -2   3   12.41    2.06
 -19  -2  -3   11.19    1.88
  19  -2  -3   13.58    1.64
  19   2   3   13.44    1.65
  19  -2   3   12.85    1.64
 -19  -2   4    4.30    1.52
 -19  -2  -4    5.67    1.53
  19  -2  -4    6.78    1.32
  19  -2   4    6.27    1.37
  19  -2   5    1.75    1.13
 -19  -2   5    1.76    1.35
 -19  -2  -5   -0.47    1.50
  19   2   5    1.39    1.04
  19  -2   6   21.10    2.25
 -19  -2   6   21.44    2.52
 -19  -2  -6   21.75    2.43
  19   2   6   24.11    2.21
  19   2   7    6.99    1.40
 -19  -2   7    6.60    1.65
 -19  -2  -7    6.66    1.60
  19  -2   7    7.69    1.70
 -19  -2   8  254.14    9.23
 -19  -2  -8  239.79    8.88
  19   2   8  246.93    8.63
  19  -2   8  258.68    9.21
 -19  -2   9   11.93    2.07
  19   2   9   15.00    2.06
  19  -2   9   11.86    2.13
  19   2  10  122.79    5.67
 -19  -2  10  113.05    5.61
  19   3   0    4.60    1.23
  19  -3   0    6.81    1.29
  19   3  -1   47.45    3.06
  19   3   1   45.34    2.89
  19  -3  -1   47.87    2.88
  19  -3   1   42.27    2.79
  19  -3  -2    0.16    0.79
  19   3   2   -0.49    0.91
  19  -3   2   -0.17    0.88
  19  -3  -3   22.31    1.99
  19   3   3   21.64    1.98
  19  -3   3   23.59    2.21
  19  -3  -4    2.61    1.03
  19   3   4    2.78    1.09
  19  -3   4    5.32    1.41
  19  -3   5    7.48    1.61
 -19  -3   5    5.34    1.73
 -19  -3  -5    4.90    1.54
  19  -3  -5    6.89    1.34
  19   3   5    5.34    1.27
 -19  -3   6    1.06    1.36
 -19  -3  -6    1.21    1.39
  19  -3   6   -0.21    1.12
  19  -3  -6    0.51    0.98
  19   3   6    1.74    1.22
  19   3   7    0.54    1.05
 -19  -3   7   -0.26    1.45
 -19  -3  -7    1.20    1.29
  19  -3   7    1.11    1.19
 -19  -3   8   -0.51    1.62
 -19  -3  -8    0.94    1.42
  19   3   8    0.74    1.06
  19  -3   8    0.95    1.39
 -19  -3   9    5.47    1.71
  19   3   9    9.38    1.75
 -19  -3  10   12.68    2.15
  19   3  10   17.62    2.24
  19   4   0    0.36    0.92
  19  -4   0    0.16    0.83
  19   4  -1   20.48    2.13
  19   4   1   21.96    2.06
  19  -4   1   27.61    2.26
  19  -4  -1   23.65    2.11
  19   4   2  305.48    9.59
  19  -4  -2  312.26    9.59
  19  -4   2  321.13    9.93
  19  -4   3   13.72    1.84
  19  -4  -3   17.32    1.82
  19   4   3   14.95    1.72
  19  -4  -4   82.57    3.92
  19   4   4   77.72    3.83
  19  -4   4   83.41    4.29
  19  -4  -5  147.70    5.68
  19   4   5  140.88    5.60
  19  -4   5  149.17    6.16
  19  -4  -6  146.43    5.75
  19   4   6  147.76    5.71
  19  -4   6  141.20    6.18
  19  -4   7   26.46    2.69
  19  -4  -7   30.20    2.44
 -19  -4   8  464.80   14.57
 -19  -4  -8  419.29   13.98
  19   4   8  455.84   13.03
 -19  -4   9    5.77    1.81
  19   4   9    4.08    1.45
  19   4  10   72.70    4.06
  19   5   0    1.74    1.14
  19  -5   0    0.83    1.01
  19   5  -1    3.66    1.30
  19   5   1    2.76    1.08
  19  -5  -1    2.99    1.15
  19  -5   1    2.40    1.04
  19  -5   2   14.92    1.91
  19   5   2   17.78    1.86
  19  -5  -2   17.53    1.86
  19  -5   3   -0.19    1.03
  19   5   3    0.15    1.02
  19  -5  -3    0.46    0.95
  19  -5  -4   35.29    2.49
  19   5   4   40.40    2.62
  19  -5   4   34.24    2.87
  19  -5   5    1.28    1.30
  19   5   5    1.88    1.09
  19   5   6   37.53    2.60
  19  -5   6   37.33    3.16
  19   5   7    7.33    1.47
  19   5   8   40.21    2.83
  19  -6   0   -0.64    1.08
  19   6   0   -0.50    1.03
  19  -6   1    1.52    1.08
  19   6  -1    2.15    1.13
  19   6   1    2.66    1.15
  19  -6  -1    3.34    1.10
  19   6   2  251.60    8.19
  19  -6   2  267.37    8.73
  19  -6   3    0.19    1.21
  19   6   3    1.18    1.10
  19   6   4  133.51    5.14
  19  -6   4  130.98    5.82
  19  -6   5    8.76    1.76
  19   6   5    7.70    1.40
  19   7   0    5.52    1.40
  19   7  -1   24.20    2.24
  19   7   1   17.40    1.87
 -20   0   0 1017.53   27.59
  20   0   0 1051.70   26.47
 -20   0   1   -0.50    1.48
 -20   0  -1   -0.75    1.45
  20   0  -1   -0.18    1.04
  20   0   1    0.88    1.13
 -20   0  -2  523.80   16.09
  20   0  -2  547.27   15.16
  20   0   2  534.95   15.05
 -20   0   3   -0.75    1.18
 -20   0  -3   -0.25    1.14
 -20   0   4   23.65    2.60
 -20   0  -4   29.32    2.83
 -20   0   5   -0.25    1.41
 -20   0  -5   -0.99    1.47
 -20   0   6    2.99    1.56
 -20   0  -6    1.25    1.41
  20   0   6    2.87    1.19
  20   0   7    0.21    1.10
  20   0   8   -0.44    1.13
  20   0   9   -0.24    1.30
 -20  -1   0   -1.02    1.45
  20  -1   0    0.34    1.15
 -20  -1   1 2140.83   51.79
 -20  -1  -1 2132.36   51.70
  20   1  -1 2022.40   50.36
  20  -1  -1 2128.93   50.28
  20  -1   1 2081.14   50.29
 -20  -1  -2   36.06    3.13
  20   1  -2   34.57    2.63
  20  -1  -2   40.02    2.71
  20  -1   2   34.23    2.60
 -20  -1   3  107.90    5.51
 -20  -1  -3  102.68    5.35
  20  -1  -3  104.53    4.66
  20   1   3  102.36    4.68
  20  -1   3  104.97    4.77
 -20  -1   4   44.91    3.49
 -20  -1  -4   47.60    3.51
  20   1   4   47.42    3.01
  20  -1   4   41.79    2.96
 -20  -1   5  968.13   25.80
 -20  -1  -5  937.36   25.67
  20   1   5  931.89   24.73
  20  -1   5  983.98   25.01
  20  -1   6   10.19    1.73
 -20  -1   6   11.05    1.98
 -20  -1  -6    7.90    1.64
  20   1   6   13.37    1.86
 -20  -1   7   72.29    4.43
 -20  -1  -7   70.83    4.31
  20   1   7   71.15    4.05
  20   1   8   -0.21    1.09
 -20  -1   8    0.49    1.42
 -20  -1  -8   -0.94    1.51
 -20  -1   9  130.30    6.18
  20   1   9  129.23    5.96
  20  -1   9  123.04    5.99
 -20  -2   0  338.42   11.43
  20   2   0  326.54   10.33
  20  -2   0  326.13   10.16
 -20  -2   1   -0.26    1.21
 -20  -2  -1   -0.77    1.43
  20   2  -1    0.38    1.01
  20   2   1    0.18    0.90
  20  -2  -1    0.34    0.91
  20  -2   1    1.56    1.01
 -20  -2  -2   41.66    3.40
  20  -2  -2   48.08    2.96
  20   2   2   43.16    2.93
  20  -2   2   48.02    3.03
 -20  -2   3   14.68    2.17
 -20  -2  -3   11.79    1.98
  20  -2  -3   12.36    1.62
  20   2   3    8.43    1.48
  20  -2   3    9.84    1.51
 -20  -2   4   86.45    5.04
 -20  -2  -4   82.93    4.72
  20  -2  -4   77.18    3.99
  20   2   4   84.50    4.14
  20  -2   4   80.22    4.22
 -20  -2   5   87.22    4.99
 -20  -2  -5   71.71    4.49
  20   2   5   84.20    4.19
  20  -2   5   88.39    4.47
 -20  -2   6   54.12    3.90
 -20  -2  -6   49.20    3.68
  20   2   6   57.11    3.43
  20  -2   6   57.13    3.60
 -20  -2   7  126.12    6.16
 -20  -2  -7  134.02    6.15
  20   2   7  127.89    5.63
  20  -2   7  130.40    5.89
  20   2   8   25.41    2.52
 -20  -2   8   23.41    2.65
 -20  -2  -8   21.61    2.52
  20  -2   8   26.68    2.73
 -20  -2   9  107.26    5.51
  20   2   9  103.03    5.17
  20   2  10  110.58    5.51
 -20  -2  10  118.98    5.81
  20   3   0   -0.56    0.94
  20  -3   0   -0.51    1.05
  20   3  -1  137.56    5.65
  20   3   1  126.97    5.37
  20  -3  -1  122.97    5.19
  20  -3   1  134.80    5.41
  20  -3  -2   23.54    2.10
  20   3   2   24.80    2.21
  20  -3   2   25.32    2.24
  20  -3  -3   19.97    1.95
  20   3   3   15.94    1.79
  20  -3   3   14.74    1.86
  20  -3  -4   37.90    2.69
  20   3   4   43.22    2.84
  20  -3   4   43.07    3.01
 -20  -3   4   45.37    3.73
 -20  -3  -4   41.53    3.43
 -20  -3   5  441.10   13.99
 -20  -3  -5  394.61   13.23
  20  -3  -5  420.70   12.31
  20   3   5  414.96   12.25
  20  -3   5  404.46   12.64
 -20  -3   6    0.55    1.48
 -20  -3  -6    2.54    1.46
  20  -3   6    1.72    1.20
  20  -3  -6    2.71    1.21
  20   3   6    2.73    1.17
  20   3   7    7.53    1.54
 -20  -3   7    8.19    1.97
 -20  -3  -7    7.05    1.86
  20  -3   7    6.40    1.58
  20   3   8   36.07    2.82
 -20  -3   8   36.86    3.34
 -20  -3  -8   37.94    3.23
  20  -3   8   36.17    3.17
 -20  -3   9  225.66    8.69
  20   3   9  203.67    7.82
  20   3  10   12.04    1.94
  20   4   0   86.11    4.35
  20  -4   0   89.56    4.21
  20   4  -1    9.87    1.67
  20   4   1   13.35    1.73
  20  -4  -1   12.41    1.66
  20  -4   1   12.48    1.68
  20   4   2   39.72    2.75
  20  -4  -2   43.71    2.83
  20  -4   2   38.90    2.78
  20  -4  -3   26.41    2.23
  20   4   3   26.04    2.25
  20  -4   3   24.27    2.35
  20  -4   4    1.80    1.23
  20  -4  -4    0.51    0.92
  20   4   4   -0.33    0.96
  20  -4   5   -0.84    1.14
  20  -4  -5    0.17    0.98
  20   4   5   -0.17    0.91
  20  -4   6    9.04    1.70
  20  -4  -6    9.74    1.64
  20   4   6    6.29    1.44
  20   4   7   16.83    2.00
 -20  -4   7   14.04    2.37
 -20  -4  -7   17.42    2.56
  20  -4   7   15.96    2.25
  20  -4  -7   11.27    1.78
 -20  -4   8    5.04    1.90
 -20  -4  -8    2.88    1.56
  20   4   8    7.31    1.54
 -20  -4   9    1.91    1.60
  20   4   9    2.33    1.40
  20   4  10    0.20    1.27
  20   5   0    0.18    1.01
  20  -5   0    0.53    1.05
  20   5  -1  439.64   12.76
  20   5   1  404.26   12.26
  20  -5  -1  429.19   12.33
  20  -5   1  417.82   12.46
  20  -5   2   13.55    1.89
  20   5   2   13.17    1.74
  20  -5  -2   11.41    1.63
  20   5   3   38.04    2.69
  20  -5  -3   46.08    2.91
  20  -5   3   45.68    3.25
  20  -5   4    0.20    1.27
  20  -5  -4   -0.48    1.05
  20   5   4    0.97    1.02
  20   5   5  324.31    9.97
  20  -5   5  320.21   10.70
  20   5   6    0.34    1.08
  20  -5   6    0.23    1.26
  20   5   7   83.83    4.12
  20  -6   0   18.79    2.06
  20   6   0   18.62    2.00
  20  -6   1   17.69    2.03
  20   6  -1   15.14    1.95
  20   6   1   15.57    1.85
  20  -6   2    7.10    1.53
  20   6   2    8.87    1.48
  20   6   3   54.65    3.13
  20  -6   3   47.59    3.28
  20  -6   4    1.94    1.47
  20   6   4    0.31    1.00
  20  -6   5    2.25    1.51
  20   7   0   -0.33    1.10
  20   7  -1  219.56    7.73
  20   7  -2    2.10    1.37
 -21   0   0    2.41    1.61
  21   0   0    0.74    1.03
 -21   0   1   -0.27    1.37
 -21   0  -1   -1.07    1.39
  21   0  -1    0.19    0.97
  21   0   1    0.56    1.08
 -21   0  -2  167.68    7.49
  21   0  -2  177.63    6.78
  21   0   2  188.17    6.85
 -21   0   3   -0.27    1.27
 -21   0  -3   -0.27    1.25
  21   0  -3   -0.76    1.12
 -21   0   4   31.80    3.08
 -21   0  -4   33.01    3.08
 -21   0   5    1.31    1.57
 -21   0  -5   -1.05    1.61
 -21   0   6  127.84    6.23
 -21   0  -6  129.51    6.25
  21   0   6  120.63    5.57
  21   0   7   -0.66    1.18
  21   0   8  397.29   12.61
  21   0   9   -0.25    1.46
 -21  -1   0  160.25    7.17
  21  -1   0  166.86    6.33
 -21  -1   1    5.38    1.73
 -21  -1  -1    4.79    1.64
  21  -1  -1    4.33    1.24
  21  -1   1    5.87    1.35
 -21  -1  -2   12.62    2.12
  21   1  -2   12.52    1.78
  21  -1  -2   13.87    1.77
  21  -1   2   16.72    1.90
 -21  -1   3    0.80    1.37
 -21  -1  -3   -0.26    1.31
  21  -1  -3   -0.74    0.97
  21   1   3   -0.19    0.98
  21  -1   3   -0.38    1.02
 -21  -1   4   -0.53    1.44
 -21  -1  -4   -0.26    1.43
  21  -1  -4    2.06    1.08
  21   1   4    0.76    1.02
 -21  -1   5    4.20    1.65
 -21  -1  -5    5.61    1.57
  21   1   5    4.15    1.28
  21  -1   5    6.40    1.56
  21  -1   6    0.22    1.19
 -21  -1   6   -0.52    1.27
 -21  -1  -6   -0.25    1.48
  21   1   6    0.82    1.03
  21   1   7    0.85    1.17
 -21  -1   7    0.26    1.42
 -21  -1  -7    0.25    1.32
  21   1   8   23.31    2.46
 -21  -1   8   26.22    2.90
 -21  -1  -8   19.36    2.61
  21   1   9    7.49    1.71
 -21  -2   0   -0.82    1.42
  21   2   0    0.39    1.02
  21  -2   0   -0.18    0.98
 -21  -2   1   41.00    3.50
 -21  -2  -1   34.59    3.24
  21   2  -1   44.36    3.06
  21   2   1   45.21    3.01
  21  -2  -1   40.40    2.80
  21  -2   1   37.07    2.71
 -21  -2  -2   52.30    3.90
  21  -2  -2   50.92    3.12
  21   2   2   54.10    3.30
  21  -2   2   55.49    3.37
 -21  -2   3  170.69    7.40
 -21  -2  -3  155.10    7.00
  21  -2  -3  151.82    6.09
  21   2   3  158.47    6.22
  21  -2   3  159.05    6.28
 -21  -2   4   22.20    2.65
 -21  -2  -4   15.49    2.28
  21  -2  -4   17.91    2.00
  21   2   4   13.22    1.77
  21  -2   4   15.95    2.03
 -21  -2   5   45.23    3.65
 -21  -2  -5   37.97    3.31
  21  -2  -5   36.67    2.83
  21   2   5   40.73    2.94
  21  -2   5   44.32    3.17
  21  -2   6   24.52    2.48
 -21  -2   6   29.47    3.06
 -21  -2  -6   24.19    2.75
  21   2   6   20.39    2.24
  21   2   7    0.21    1.16
  21  -2   7   -0.69    1.31
 -21  -2   7   -0.54    1.31
 -21  -2  -7   -0.25    1.33
 -21  -2   8  171.18    7.39
 -21  -2  -8  170.53    7.20
  21   2   8  160.53    6.71
  21  -2   8  173.15    7.23
 -21  -2   9    0.53    1.63
  21   2   9    3.35    1.50
  21   3   0   23.44    2.31
  21  -3   0   22.45    2.16
  21   3  -1   11.97    1.80
  21   3   1   13.71    1.82
  21  -3  -1   13.98    1.82
  21  -3   1   14.76    1.82
  21  -3  -2    7.27    1.38
  21   3   2    6.66    1.42
  21  -3   2    6.92    1.44
 -21  -3   3   -1.16    1.69
 -21  -3  -3   -0.81    1.61
  21  -3  -3    0.18    0.95
  21   3   3   -1.27    1.06
  21  -3   3    0.99    1.06
 -21  -3   4    5.56    1.82
 -21  -3  -4    2.16    1.47
  21  -3  -4    3.05    1.10
  21   3   4    5.24    1.37
  21  -3   4    6.35    1.53
  21  -3   5   18.50    2.21
 -21  -3   5   16.92    2.56
 -21  -3  -5   20.04    2.61
  21  -3  -5   19.61    2.09
  21   3   5   16.01    2.00
  21  -3   6    4.45    1.47
 -21  -3   6    3.76    1.82
 -21  -3  -6    2.12    1.72
  21  -3  -6    6.46    1.51
  21   3   6    6.86    1.54
  21   3   7    0.20    1.10
 -21  -3   7    0.57    1.57
 -21  -3  -7   -0.26    1.37
  21  -3   7    0.94    1.44
  21  -3  -7    2.32    1.18
  21   3   8    1.01    1.23
 -21  -3   8    1.12    1.45
 -21  -3  -8   -0.51    1.51
 -21  -3   9   38.76    3.56
  21   3   9   38.14    3.12
  21   4   0   -0.39    1.12
  21  -4   0    0.72    1.01
  21   4  -1   73.29    4.11
  21   4   1   67.99    3.79
  21  -4  -1   72.41    3.87
  21  -4   1   75.19    3.94
  21   4   2  407.28   12.36
  21  -4  -2  430.00   12.43
  21  -4   2  423.34   12.67
  21  -4  -3    1.59    1.20
  21   4   3    1.59    1.19
  21  -4   3    2.83    1.35
  21  -4  -4  269.07    8.78
  21   4   4  260.51    8.66
  21  -4   4  258.09    9.10
  21  -4  -5   45.20    3.07
  21   4   5   49.04    3.10
  21  -4   5   47.98    3.36
 -21  -4   6   32.56    3.44
 -21  -4  -6   32.68    3.29
  21  -4  -6   38.27    2.87
  21   4   6   36.95    2.80
  21  -4   6   40.69    3.18
  21   4   7   11.43    1.76
 -21  -4   7   13.67    2.54
 -21  -4  -7   10.84    2.14
  21  -4  -7   13.04    1.96
 -21  -4   8  334.36   12.00
  21   4   8  335.86   10.65
 -21  -4   9    1.13    1.54
  21   4   9    6.71    1.73
  21   5   0   96.07    4.68
  21  -5   0   98.77    4.67
  21   5  -1    3.45    1.40
  21   5   1    3.45    1.22
  21  -5  -1    6.30    1.55
  21  -5   1    3.20    1.30
  21  -5   2   27.53    2.57
  21   5   2   30.27    2.49
  21  -5  -2   23.51    2.23
  21  -5   3    0.61    1.21
  21   5   3    1.03    1.10
  21  -5  -3   -0.34    1.10
  21  -5   4    3.19    1.40
  21  -5  -4    2.73    1.18
  21   5   4    3.73    1.27
  21  -5   5   -0.45    1.32
  21   5   5   -0.70    1.17
  21   5   6    0.18    1.19
  21   5   7    4.41    1.38
  21  -6   0    0.89    1.24
  21   6   0   -0.18    1.04
  21  -6   1   11.28    1.88
  21   6  -1   11.33    1.86
  21   6   1   11.03    1.72
  21   6  -2  187.62    7.13
  21   6   2  184.21    6.64
  21  -6   2  171.68    6.87
  21  -6   3    8.66    1.77
  21   6   3   12.49    1.69
  21   6   4   92.67    4.22
  21  -6   4   80.57    4.62
  21   7   0    1.21    1.16
  21   7  -1    0.75    1.27
  21   7  -2    8.15    1.63
 -22   0   0   49.73    3.85
  22   0   0   44.78    3.09
 -22   0  -1    0.28    1.52
  22   0  -1    0.78    1.09
  22   0   1    0.20    0.99
 -22   0  -2   64.37    4.39
  22   0  -2   60.39    3.67
  22   0   2   68.62    3.82
 -22   0   3   -1.12    1.54
 -22   0  -3   -0.28    1.58
  22   0  -3   -0.20    1.00
 -22   0   4    6.93    1.78
 -22   0  -4    3.33    1.80
 -22   0   5   -1.11    1.80
 -22   0  -5   -2.50    1.76
 -22   0   6   47.32    3.87
  22   0   6   52.21    3.54
  22   0   7   -0.68    1.35
  22   0   8   74.85    4.42
 -22  -1   0   -0.56    1.46
  22  -1   0    1.54    1.18
 -22  -1   1  824.70   22.81
 -22  -1  -1  828.36   22.80
  22  -1  -1  801.63   21.27
  22  -1   1  762.27   21.17
 -22  -1  -2   29.81    3.07
  22   1  -2   33.02    2.71
  22  -1  -2   33.04    2.60
  22  -1   2   32.36    2.67
  22   1   2   29.71    2.55
 -22  -1   3   53.55    3.99
 -22  -1  -3   55.44    3.98
  22  -1  -3   53.72    3.39
  22   1   3   50.00    3.32
  22  -1   3   57.52    3.49
 -22  -1   4    2.80    1.58
 -22  -1  -4    1.89    1.30
  22  -1  -4    5.12    1.41
  22   1   4    3.41    1.25
  22  -1   4    3.30    1.27
 -22  -1   5  632.49   19.09
 -22  -1  -5  657.62   19.12
  22   1   5  645.40   18.11
  22  -1   5  660.54   18.29
  22  -1   6    1.13    1.13
 -22  -1   6    1.11    1.33
 -22  -1  -6    1.07    1.50
  22   1   6    1.28    1.25
 -22  -1   7   28.21    3.03
 -22  -1  -7   29.02    3.01
  22   1   7   37.87    3.02
  22   1   8   19.29    2.34
 -22  -1   8   18.96    2.59
 -22  -1  -8   13.88    2.33
 -22  -2   0  166.92    7.40
  22   2   0  156.86    6.36
  22  -2   0  149.71    6.13
 -22  -2   1  111.21    5.86
 -22  -2  -1  102.53    5.62
  22   2  -1  102.75    4.98
  22   2   1   92.52    4.70
  22  -2  -1  103.85    4.76
  22  -2   1  104.86    4.85
 -22  -2  -2   96.26    5.42
  22  -2  -2   90.15    4.44
  22   2   2   97.10    4.66
  22  -2   2   91.58    4.55
 -22  -2   3  126.13    6.33
 -22  -2  -3  111.75    5.89
  22  -2  -3  106.44    4.95
  22   2   3  119.04    5.25
  22  -2   3  110.62    5.14
 -22  -2   4    5.33    1.74
 -22  -2  -4    4.95    1.76
  22  -2  -4    6.57    1.50
  22   2   4    6.84    1.53
  22  -2   4    6.32    1.53
 -22  -2   5    1.46    1.45
 -22  -2  -5    0.81    1.25
  22  -2  -5    0.59    1.09
  22   2   5    0.80    1.14
  22  -2   5    0.22    1.11
 -22  -2   6   50.03    4.01
 -22  -2  -6   50.42    3.91
  22   2   6   51.06    3.38
  22  -2   6   51.05    3.55
  22   2   7    2.78    1.37
  22  -2   7    3.09    1.46
 -22  -2   7    1.13    1.40
 -22  -2  -7    0.26    1.35
  22   2   8    3.74    1.60
 -22  -2   8    3.06    1.69
 -22  -2  -8    1.81    1.62
 -22  -2   9   28.06    3.10
 -22  -3   0   -0.29    1.35
  22   3   0   -0.20    1.11
  22  -3   0   -0.19    1.07
 -22  -3   1  801.02   23.12
 -22  -3  -1  815.31   23.10
  22   3  -1  844.27   22.03
  22   3   1  804.71   21.66
  22  -3  -1  789.92   21.42
  22  -3   1  806.74   21.51
 -22  -3  -2    0.57    1.49
  22   3  -2    3.01    1.33
  22  -3  -2    1.31    1.12
  22   3   2    0.78    1.07
  22  -3   2    2.54    1.21
 -22  -3   3   21.86    2.88
 -22  -3  -3   26.35    2.96
  22   3   3   32.41    2.64
  22  -3  -3   27.34    2.42
  22  -3   3   28.72    2.63
 -22  -3   4   17.37    2.70
 -22  -3  -4   19.65    2.73
  22  -3  -4   22.38    2.20
  22   3   4   23.18    2.28
  22  -3   4   18.48    2.20
 -22  -3   5  393.97   13.44
 -22  -3  -5  375.60   12.89
  22  -3  -5  390.26   11.83
  22   3   5  372.86   11.72
  22  -3   5  390.16   12.25
  22  -3   6   -1.15    1.23
 -22  -3   6   -0.91    1.75
 -22  -3  -6   -1.11    1.51
  22  -3  -6    0.20    1.10
  22   3   6   -0.60    1.14
 -22  -3   7   51.51    4.13
 -22  -3  -7   46.63    3.85
  22  -3  -7   47.64    3.31
  22   3   7   56.29    3.57
  22   3   8   32.42    2.87
 -22  -3   8   33.28    3.49
 -22  -3  -8   36.46    3.38
 -22  -3   9   66.05    4.57
  22   3   9   61.44    3.96
  22   4   0  149.73    6.23
  22  -4   0  147.04    6.02
  22   4  -1   22.76    2.36
  22   4   1   23.52    2.32
  22  -4  -1   25.92    2.43
  22  -4   1   22.77    2.26
  22   4  -2   24.53    2.51
  22   4   2   16.01    2.00
  22  -4  -2   20.83    2.15
  22  -4   2   22.85    2.43
  22  -4  -3  129.51    5.56
  22   4   3  138.14    5.68
  22  -4   3  135.85    5.91
  22  -4   4   11.88    1.93
  22  -4  -4   13.29    1.85
  22   4   4   13.28    1.83
 -22  -4   5   -0.94    1.58
 -22  -4  -5   -0.59    1.64
  22  -4   5   -0.67    1.20
  22  -4  -5    0.94    1.18
  22   4   5   -1.12    1.22
 -22  -4   6    3.75    1.77
 -22  -4  -6    1.75    1.69
  22  -4  -6    4.64    1.46
  22   4   6    1.72    1.24
 -22  -4   7  168.46    7.87
 -22  -4  -7  153.90    7.38
  22   4   7  176.47    6.73
 -22  -4   8    5.13    2.16
  22   4   8    8.17    1.72
  22   4   9   13.60    2.13
  22   5   0   -1.20    1.31
  22  -5   0    0.58    1.30
  22   5  -1  358.45   11.10
  22   5   1  326.17   10.55
  22  -5  -1  331.67   10.53
  22  -5   1  330.40   10.67
  22  -5   2    1.23    1.25
  22   5  -2    1.09    1.28
  22   5   2    0.74    1.18
  22  -5  -2    4.34    1.35
  22  -5   3    0.84    1.34
  22   5   3    1.27    1.20
  22  -5  -3   -0.36    1.14
  22  -5   4    7.71    1.76
  22   5   4   10.34    1.67
  22   5   5  315.54   10.05
  22   5   6    9.08    1.67
  22   5   7  108.61    5.00
  22   6   0   17.17    2.07
  22  -6   1    9.07    1.72
  22   6  -1    4.53    1.46
  22   6   1    5.15    1.53
  22  -6   2    3.42    1.41
  22   6  -2    8.14    1.81
  22   6   2    5.64    1.40
  22   6   3   45.44    2.99
  22  -6   3   49.00    3.45
  22   6   4   29.55    2.44
  22   7  -1   50.42    3.38
  22   7  -2   13.68    2.05
 -23   0   0   -0.90    1.75
  23   0   0    0.61    1.11
 -23   0   1    0.30    1.62
 -23   0  -1   -0.90    1.66
  23   0  -1   -0.62    0.98
  23   0   1    2.05    1.30
 -23   0  -2  214.51    9.04
  23   0  -2  220.68    7.98
  23   0   2  212.67    7.84
 -23   0   3   -0.29    1.60
 -23   0  -3   -0.29    1.70
  23   0  -3   -1.06    1.16
 -23   0   4    2.35    1.50
 -23   0  -4   -0.29    1.48
  23   0  -4    1.06    1.18
 -23   0   5   -0.29    1.55
 -23   0  -5   -0.29    1.61
  23   0   6  161.22    6.77
  23   0   7   -0.24    1.33
 -23  -1   0  300.18   11.04
  23  -1   0  293.20    9.79
 -23  -1   1    3.56    1.80
 -23  -1  -1    2.93    1.63
  23  -1  -1    2.20    1.19
  23  -1   1    3.44    1.32
 -23  -1  -2   46.01    3.79
  23   1  -2   45.82    3.23
  23  -1  -2   41.82    3.01
  23   1   2   41.61    3.05
  23  -1   2   42.37    3.07
 -23  -1   3   39.74    3.60
 -23  -1  -3   33.23    3.32
  23   1  -3   37.64    2.96
  23  -1  -3   29.57    2.59
  23   1   3   35.52    2.84
  23  -1   3   35.77    2.84
 -23  -1   4   40.35    3.59
 -23  -1  -4   33.19    3.25
  23  -1  -4   32.52    2.74
  23   1   4   38.64    2.95
  23  -1   4   39.38    3.00
 -23  -1   5   10.52    2.13
 -23  -1  -5   13.81    2.38
  23  -1  -5   13.18    1.85
  23   1   5   14.86    2.03
  23  -1   5   10.96    1.88
  23  -1   6   31.99    2.93
 -23  -1   6   23.48    2.99
 -23  -1  -6   23.22    2.94
  23   1   6   34.15    2.91
  23   1   7   15.37    2.21
 -23  -1   7   11.61    2.40
 -23  -1  -7   13.35    2.34
 -23  -1   8    3.49    1.75
 -23  -1  -8    3.03    1.60
 -23  -2   0    0.30    1.45
  23   2   0   -0.43    1.09
  23  -2   0    0.40    1.12
 -23  -2   1   48.34    3.99
 -23  -2  -1   43.84    3.76
  23   2  -1   47.22    3.33
  23   2   1   48.88    3.39
  23  -2  -1   46.87    3.17
  23  -2   1   44.80    3.17
 -23  -2  -2   30.94    3.18
  23  -2  -2   30.97    2.61
  23   2   2   31.86    2.71
  23  -2   2   38.38    2.90
 -23  -2   3    6.81    1.86
 -23  -2  -3    8.71    1.90
  23  -2  -3    6.10    1.49
  23   2   3    9.29    1.73
  23  -2   3    5.02    1.38
 -23  -2   4   64.36    4.62
 -23  -2  -4   64.13    4.45
  23  -2  -4   65.36    3.82
  23   2   4   60.17    3.77
  23  -2   4   69.13    4.06
 -23  -2   5   40.32    3.74
 -23  -2  -5   37.99    3.52
  23  -2  -5   40.77    3.02
  23   2   5   37.86    3.07
  23  -2   5   38.65    3.18
 -23  -2  -6   91.46    5.35
  23  -2  -6  101.18    4.96
  23   2   6   92.93    4.83
  23  -2   6  100.56    5.18
  23   2   7    1.77    1.33
 -23  -2   7    1.78    1.67
 -23  -2  -7   -0.28    1.66
 -23  -2   8  428.46   13.97
 -23  -2  -8  385.70   13.29
  23   2   8  409.98   12.87
 -23  -2   9   12.20    2.48
 -23  -3   0    3.98    1.82
  23   3   0    6.01    1.64
  23  -3   0    2.79    1.32
 -23  -3   1    3.41    1.69
 -23  -3  -1    4.83    1.97
  23   3  -1    7.14    1.65
  23   3   1    6.69    1.68
  23  -3  -1    8.00    1.61
  23  -3   1    7.41    1.54
 -23  -3  -2    2.68    1.66
  23   3  -2    5.63    1.57
  23  -3  -2    1.76    1.22
  23   3   2    5.91    1.50
  23  -3   2    3.07    1.42
 -23  -3   3   10.13    2.34
 -23  -3  -3   14.76    2.44
  23  -3  -3   15.02    1.97
  23   3   3   11.12    1.85
  23  -3   3   15.51    2.07
 -23  -3   4   15.56    2.63
 -23  -3  -4   19.03    2.73
  23  -3  -4   22.18    2.30
  23   3   4   24.93    2.40
  23  -3   4   19.87    2.35
  23  -3   5    1.60    1.34
 -23  -3   5    1.59    1.82
 -23  -3  -5   -0.29    1.58
  23  -3  -5    0.40    1.22
  23   3   5    2.62    1.31
 -23  -3   6   -0.63    1.57
 -23  -3  -6   -1.16    1.55
  23  -3  -6   -0.21    1.26
  23   3   6   -0.62    1.23
  23   3   7   15.97    2.13
 -23  -3   7   11.46    2.38
 -23  -3  -7   10.56    2.16
  23  -3  -7   11.22    1.84
  23   3   8    3.48    1.51
 -23  -3   8    0.60    1.81
  23  -3  -8    2.80    1.46
 -23  -3   9    1.17    1.88
  23   4   0    0.43    1.14
  23  -4   0   -1.39    1.18
  23   4  -1    0.67    1.23
  23   4   1    0.21    1.25
  23  -4  -1    0.98    1.15
  23  -4   1   -0.20    1.08
  23   4  -2  100.34    5.07
  23   4   2   93.52    4.68
  23  -4  -2   97.75    4.72
  23  -4   2   87.85    4.66
  23  -4  -3   78.35    4.22
  23   4   3   85.76    4.40
  23  -4   3   81.68    4.52
  23  -4  -4   56.76    3.54
  23   4   4   48.80    3.28
  23  -4   4   48.60    3.59
 -23  -4   4   53.79    4.36
 -23  -4  -4   46.94    4.10
  23  -4   5   13.89    2.19
 -23  -4   5   10.10    2.47
 -23  -4  -5   12.50    2.45
  23  -4  -5   13.45    1.89
  23   4   5   14.64    1.91
 -23  -4   6   15.18    2.70
 -23  -4  -6   17.21    2.60
  23  -4  -6   19.92    2.20
  23   4   6   23.71    2.42
  23   4   7    0.41    1.19
  23   4   8   25.68    2.65
  23   5   0   10.89    1.84
  23  -5   0    9.51    1.88
  23   5  -1   -1.10    1.37
  23   5   1    0.20    1.25
  23  -5  -1    2.89    1.33
  23  -5   1    0.21    1.22
  23  -5   2    1.28    1.35
  23   5  -2    1.13    1.33
  23   5   2   -0.96    1.28
  23  -5  -2    1.14    1.14
  23  -5   3    1.75    1.30
  23   5   3    1.52    1.25
  23  -5  -3    1.90    1.24
  23   5   4    0.56    1.21
  23   5   5    7.28    1.64
  23   5   6   56.41    3.60
  23   6   0    0.60    1.15
  23   6  -1   61.09    3.83
  23   6   1   58.06    3.61
  23  -6   1   60.40    3.68
  23   6  -2  221.52    8.21
  23   6   2  205.23    7.55
  23  -6   2  213.69    7.96
  23   6   3   56.84    3.47
 -24   0   0    0.31    1.45
  24   0   0   -0.22    1.14
 -24   0   1    1.57    1.60
 -24   0  -1    0.31    1.70
  24   0  -1    1.93    1.13
  24   0   1    0.86    1.05
 -24   0  -2    2.17    1.57
  24   0  -2    4.34    1.43
 -24   0   3   -0.62    1.62
 -24   0  -3   -1.24    1.70
  24   0  -3    0.44    1.10
 -24   0   4  130.96    6.89
 -24   0  -4  134.53    6.86
  24   0  -4  143.53    6.15
 -24   0  -5   -3.69    2.24
  24   0   6  165.89    6.99
 -24  -1   0    0.31    1.43
  24  -1   0    0.85    1.21
 -24  -1   1  268.04   10.40
 -24  -1  -1  256.19   10.23
  24  -1  -1  260.78    9.11
  24  -1   1  274.54    9.25
 -24  -1  -2   -0.30    1.48
  24   1  -2    0.23    1.14
  24  -1  -2    0.63    1.10
  24   1   2   -0.22    1.16
  24  -1   2   -0.22    1.09
 -24  -1   3   21.80    2.84
 -24  -1  -3   16.79    2.50
  24   1  -3   16.61    2.15
  24  -1  -3   14.82    1.96
  24   1   3   13.55    2.01
  24  -1   3   16.20    2.17
 -24  -1   4   11.16    2.36
 -24  -1  -4   10.70    2.31
  24  -1  -4    9.98    1.82
  24   1   4   11.86    1.91
  24  -1   4   11.00    1.87
 -24  -1   5  306.33   11.36
 -24  -1  -5  297.90   11.07
  24  -1  -5  294.63   10.07
  24   1   5  299.03   10.23
  24  -1   5  300.09   10.30
 -24  -1   6    0.62    1.55
 -24  -1  -6    2.66    1.61
  24   1   6    2.76    1.44
  24   1   7   15.67    2.21
 -24  -1   7   17.66    2.71
 -24  -1  -7   20.42    2.76
 -24  -1   8    4.89    2.20
 -24  -2   0    1.26    1.56
  24   2   0   -0.44    1.26
  24  -2   0    0.21    1.18
 -24  -2   1   50.41    4.18
 -24  -2  -1   52.54    4.17
  24   2  -1   66.20    3.95
  24   2   1   54.92    3.64
  24  -2  -1   48.70    3.38
  24  -2   1   55.94    3.58
 -24  -2  -2    7.34    2.17
  24   2  -2    7.92    1.75
  24  -2  -2   11.90    1.83
  24   2   2    9.97    1.79
  24  -2   2    9.83    1.86
 -24  -2   3  278.87   10.95
 -24  -2  -3  298.26   10.90
  24  -2  -3  271.74    9.41
  24   2   3  283.62    9.70
  24  -2   3  281.43    9.71
 -24  -2   4    2.25    1.75
 -24  -2  -4   -1.19    1.85
  24  -2  -4    0.84    1.09
  24   2   4    3.22    1.36
  24  -2   4    1.37    1.34
 -24  -2   5   56.02    4.37
 -24  -2  -5   57.75    4.30
  24  -2  -5   49.94    3.51
  24   2   5   52.26    3.62
  24  -2   5   57.81    3.90
 -24  -2   6   -0.94    1.48
 -24  -2  -6   -0.58    1.49
  24  -2  -6    0.87    1.18
  24   2   6    0.67    1.29
  24   2   7   14.72    2.14
 -24  -2   7   13.61    2.53
 -24  -2  -7   13.25    2.33
  24  -2  -7   10.00    1.87
 -24  -2   8   25.56    3.15
 -24  -2   9   15.12    2.62
 -24  -3   0    1.28    1.73
  24   3   0    1.12    1.38
  24  -3   0    0.42    1.18
 -24  -3   1 1001.61   28.94
 -24  -3  -1 1040.34   29.01
  24   3  -1 1105.28   27.99
  24   3   1 1070.02   27.72
  24  -3  -1 1049.68   27.33
  24  -3   1 1057.32   27.46
 -24  -3  -2    0.31    1.66
  24   3  -2    0.24    1.43
  24  -3  -2    0.20    1.17
  24   3   2   -0.21    1.19
  24  -3   2   -0.21    1.17
 -24  -3   3    1.65    1.61
 -24  -3  -3    2.77    1.69
  24  -3  -3    3.06    1.33
  24   3   3    4.89    1.51
  24  -3   3    3.80    1.49
 -24  -3   4   -1.32    2.24
 -24  -3  -4   -0.92    1.89
  24  -3  -4    1.02    1.19
  24   3   4    2.93    1.45
  24  -3   4    1.83    1.38
 -24  -3   5  470.01   15.49
 -24  -3  -5  428.66   14.79
  24  -3  -5  461.92   13.69
  24   3   5  450.35   13.62
 -24  -3   6   -0.98    2.13
 -24  -3  -6    0.60    1.88
  24  -3  -6    2.13    1.31
  24   3   6    2.37    1.51
 -24  -3   7  176.37    8.23
 -24  -3  -7  173.16    7.92
  24  -3  -7  180.03    7.24
  24   3   7  184.98    7.28
  24   4   0   94.00    4.89
  24  -4   0   88.20    4.58
  24   4  -1   51.38    3.62
  24   4   1   50.68    3.53
  24  -4  -1   54.49    3.49
  24  -4   1   48.40    3.42
 -24  -4  -1   54.73    4.38
  24   4  -2   52.32    3.72
  24   4   2   53.43    3.55
  24  -4  -2   51.95    3.46
  24  -4   2   49.54    3.51
 -24  -4  -2   55.17    4.41
 -24  -4   3   23.22    3.07
 -24  -4  -3   25.59    3.13
  24  -4  -3   17.87    2.18
  24   4   3   21.28    2.33
  24  -4   3   23.44    2.54
  24  -4  -4   18.30    2.29
  24   4   4   21.48    2.30
  24  -4  -5    9.70    1.80
  24   4   5   10.82    1.93
  24  -4  -6    0.63    1.34
  24   4   6    1.66    1.35
  24   4   7   14.56    2.10
  24   5   0    0.22    1.44
  24  -5   0    0.84    1.43
  24   5  -1  224.77    8.27
  24   5   1  214.98    7.99
  24  -5  -1  201.92    7.71
  24  -5   1  210.18    7.93
  24  -5   2    3.11    1.62
  24   5  -2    2.60    1.55
  24   5   2    3.64    1.37
  24  -5  -2    1.59    1.34
  24   5   3   26.67    2.53
  24  -5  -3   30.28    2.65
  24   5   4    2.34    1.38
  24   5   5  559.51   15.97
  24   5   6    9.37    1.80
  24   6   0   45.49    3.35
  24   6  -1   17.59    2.26
  24   6   1   14.74    2.15
  24   6   2    8.64    1.72
  24   6   3   34.13    2.75
 -25   0   0   -0.66    1.90
  25   0   0   -0.90    1.15
 -25   0   1   -1.64    2.00
 -25   0  -1   -0.65    1.89
  25   0  -1    1.12    1.23
  25   0   1    0.22    1.20
 -25   0  -2  451.61   15.47
  25   0  -2  475.37   14.16
  25   0   2  457.03   14.07
 -25   0   3   -2.62    1.87
 -25   0  -3   -0.65    1.91
  25   0  -3    0.23    1.18
 -25   0   4  341.98   12.57
 -25   0  -4  349.47   12.63
  25   0  -4  334.91   11.27
  25   0  -5   -0.24    1.26
 -25  -1   0  406.92   14.26
  25  -1   0  429.36   13.05
 -25  -1   1   32.90    3.50
 -25  -1  -1   35.56    3.48
  25  -1  -1   35.76    2.95
  25  -1   1   35.19    2.93
 -25  -1  -2   82.65    5.28
  25   1  -2   78.46    4.52
  25  -1  -2   80.42    4.44
  25   1   2   81.53    4.55
  25  -1   2   90.88    4.73
 -25  -1   3   84.93    5.47
 -25  -1  -3   79.94    5.22
  25   1  -3   92.53    4.87
  25  -1  -3   70.34    4.22
  25   1   3   78.43    4.48
  25  -1   3   74.92    4.40
 -25  -1   4    5.57    1.97
 -25  -1  -4    2.19    1.79
  25   1  -4    6.96    1.77
  25  -1  -4    4.29    1.42
  25   1   4    5.73    1.56
  25  -1   4    4.92    1.56
 -25  -1   5    0.65    1.57
 -25  -1  -5    2.19    1.87
  25  -1  -5    2.06    1.31
  25   1   5    0.24    1.24
  25  -1   5    1.93    1.54
 -25  -1   6   21.95    3.07
 -25  -1  -6   16.03    2.52
  25  -1  -6   22.81    2.52
  25   1   6   18.87    2.39
 -25  -1   7   46.14    4.18
 -25  -1  -7   47.18    4.15
 -25  -2   0   -0.65    1.70
  25   2   0   -0.23    1.19
  25  -2   0    0.65    1.17
 -25  -2   1   19.87    2.90
 -25  -2  -1   16.82    2.80
  25   2  -1   18.20    2.31
  25   2   1   16.43    2.27
  25  -2  -1   16.77    2.19
  25  -2   1   18.77    2.21
 -25  -2  -2  284.07   10.88
  25   2  -2  262.17    9.80
  25  -2  -2  276.84    9.63
  25   2   2  293.04    9.94
  25  -2   2  299.10    9.94
 -25  -2   3   -0.34    1.72
 -25  -2  -3    1.89    1.61
  25  -2  -3    0.43    1.16
  25   2   3    1.13    1.38
  25  -2   3    0.45    1.23
 -25  -2   4   33.07    3.57
 -25  -2  -4   33.75    3.55
  25  -2  -4   44.39    3.22
  25   2   4   41.09    3.22
  25  -2   4   42.24    3.32
 -25  -2   5    1.99    1.80
 -25  -2  -5   -0.61    2.00
  25  -2  -5    2.44    1.32
  25   2   5    4.76    1.54
 -25  -2   6  159.83    7.79
 -25  -2  -6  159.29    7.54
  25  -2  -6  158.06    6.73
  25   2   6  159.70    6.80
 -25  -2   7   -0.97    2.05
 -25  -2  -7   -1.80    2.21
 -25  -3   0  117.88    6.54
  25   3   0  124.39    5.79
  25  -3   0  111.67    5.43
 -25  -3   1    5.03    2.06
 -25  -3  -1    2.29    1.65
  25   3  -1    6.95    1.75
  25   3   1    3.22    1.42
  25  -3  -1    5.96    1.51
  25  -3   1    3.06    1.41
 -25  -3  -2    4.20    1.83
  25   3  -2    5.93    1.79
  25  -3  -2    6.57    1.62
  25   3   2    7.85    1.78
  25  -3   2    8.22    1.79
 -25  -3   3    7.88    2.18
 -25  -3  -3    4.80    1.99
  25   3  -3   10.14    1.92
  25  -3  -3    6.82    1.65
  25   3   3    8.23    1.84
  25  -3   3   10.69    2.00
 -25  -3   4    3.10    1.87
 -25  -3  -4    3.50    1.70
  25  -3  -4    4.06    1.54
  25   3   4    6.56    1.56
  25  -3  -5   18.17    2.27
  25   3   5   21.75    2.47
  25  -3  -6   33.74    3.01
  25   3   6   37.62    3.11
  25   4   0   -0.93    1.33
  25  -4   0    0.65    1.28
  25   4  -1   12.22    2.14
  25   4   1   12.93    2.02
  25  -4  -1   11.72    1.91
  25  -4   1   15.55    2.14
  25   4  -2   11.40    1.99
  25   4   2   10.97    1.89
  25  -4  -2   10.22    1.88
  25  -4   2   10.02    1.97
  25  -4  -3   11.43    1.94
  25   4   3   12.97    2.00
  25  -4  -4    4.06    1.56
  25   4   4    6.13    1.64
  25  -4  -5    2.58    1.47
  25   4   5    5.31    1.66
  25   5   0  192.72    7.61
  25  -5   0  185.46    7.40
  25   5  -1   59.41    4.01
  25   5   1   67.05    4.08
  25  -5  -1   61.07    3.83
  25   5   2   10.57    1.89
  25  -5  -2    9.16    1.83
  25   5   3   32.72    2.87
  25   5   4   10.57    1.84
  25   5   5   71.58    4.14
  25   6   2   69.99    4.05
 -26   0   0   21.41    3.21
  26   0   0   20.99    2.45
 -26   0   1   -1.04    2.19
 -26   0  -1   -1.37    2.24
  26   0  -1   -0.70    1.36
  26   0   1   -0.24    1.31
 -26   0  -2    0.68    1.75
  26   0  -2    1.41    1.26
  26   0   2    4.29    1.70
 -26   0   3    0.69    1.47
 -26   0  -3    0.34    1.69
  26   0  -3    0.24    1.25
 -26   0   4   24.39    3.37
 -26   0  -4   25.02    3.30
  26   0  -4   27.97    2.78
 -26  -1   0   -0.34    1.83
  26  -1   0    1.14    1.37
 -26  -1   1  457.65   15.53
 -26  -1  -1  482.69   15.64
  26  -1  -1  433.50   13.82
  26  -1   1  461.15   14.03
 -26  -1  -2    6.29    2.11
  26   1  -2   10.68    2.01
  26  -1  -2   10.46    1.82
  26   1   2   10.46    1.92
  26  -1   2    8.90    1.88
 -26  -1   3    2.07    1.56
 -26  -1  -3    0.33    1.55
  26   1  -3   -0.50    1.37
  26  -1  -3    1.60    1.39
  26   1   3   -0.24    1.25
  26  -1   3    2.14    1.41
 -26  -1   4    4.83    1.95
 -26  -1  -4    3.94    1.98
  26  -1  -4    6.28    1.66
  26   1   4    9.80    1.93
 -26  -1   5  233.00    9.90
 -26  -1  -5  240.36    9.91
 -26  -1   6    1.35    1.78
 -26  -1  -6   -0.32    1.62
 -26  -2   0    4.08    2.00
  26   2   0    3.65    1.53
  26  -2   0    3.60    1.47
 -26  -2   1   -0.69    1.82
 -26  -2  -1   -0.33    1.74
  26   2  -1    1.72    1.37
  26   2   1    0.24    1.38
  26  -2  -1   -1.12    1.29
  26  -2   1    0.23    1.19
 -26  -2  -2    2.97    1.71
  26   2  -2    1.00    1.34
  26  -2  -2    3.36    1.43
  26   2   2    5.44    1.71
  26  -2   2    3.48    1.57
 -26  -2   3    3.13    1.84
 -26  -2  -3    1.30    1.61
  26  -2  -3    4.01    1.45
  26   2   3    6.39    1.66
  26  -2   3    3.07    1.53
 -26  -2   4   24.67    3.24
 -26  -2  -4   24.44    3.12
  26  -2  -4   27.20    2.68
  26   2   4   28.13    2.83
  26   3   0    0.98    1.36
  26  -3   0   -0.22    1.27
  26   3  -1   99.15    5.23
  26   3   1   91.04    5.02
  26  -3  -1   85.05    4.69
  26  -3   1   97.07    5.00
  26   3  -2   -1.02    1.47
  26  -3  -2    0.66    1.31
  26   3   2   -0.47    1.34
  26  -3   2    1.38    1.37
  26  -3  -3   15.10    2.07
  26   3   3   15.57    2.17
  26  -3  -4   18.22    2.31
  26   3   4   17.11    2.27
  26   4   0   13.79    2.25
  26  -4   0   15.68    2.25
  26   4   1   66.34    4.19
  26  -4  -1   62.53    4.02
  26   4   2   42.08    3.29
  26  -4  -2   29.98    2.91
  26  -4  -3  111.39    5.40
  26   4   3  110.77    5.45
 -27   0   0   -1.81    2.10
  27   0   0    0.74    1.35
 -27   0   1   -0.73    1.89
 -27   0  -1    0.72    1.76
  27   0  -1    0.49    1.25
  27   0   1   -0.73    1.29
 -27   0  -2  450.91   15.58
  27   0  -2  441.91   13.96
  27   0   2  454.29   14.10
 -27   0   3   -1.81    1.88
 -27   0  -3    0.36    1.79
 -27  -1   0  121.21    6.78
  27  -1   0  104.33    5.37
 -27  -1   1    2.51    1.89
 -27  -1  -1    4.92    2.09
  27  -1  -1    4.30    1.56
  27  -1   1    1.94    1.46
 -27  -1  -2    3.83    1.99
  27  -1  -2    6.86    1.66
  27   1   2    5.97    1.66
  27   2   0   -1.01    1.43
  27  -2   0   -0.24    1.29
  27   2   1    3.01    1.54
  27  -2  -1    4.87    1.53
  27   2   2  278.03   10.03
   0   0   0    0.00    0.00


TITL AVS04_106_auto in Pbcn
REM Pbcn (#60, found as Pbna in cab setting)
CELL 0.71073  22.162123   7.180940  10.850531  90.0000  90.0000  90.0000
ZERR   14.00   0.003048   0.001042   0.001455   0.0000   0.0000   0.0000
LATT  1
SYMM -x+1/2,-y+1/2, z+1/2
SYMM -x, y,-z+1/2
SYMM  x+1/2,-y+1/2,-z
SFAC C H N O S
UNIT 14.00 112.00 28.00 42.00 14.00
REM  CrysAlisPro recorded range (K): Min=100.0; max=100.0; aver:100.0
TEMP -173
TREF
HKLF 4
END
_computing_structure_solution     'SHELXT 2018/2 (Sheldrick, 2018)'
;
_shelx_hkl_checksum              51567
_olex2_submission_special_instructions 'No special instructions were received'
_oxdiff_exptl_absorpt_empirical_details 
;
Empirical correction (ABSPACK) includes:
- Absorption correction using spherical harmonics
- Frame scaling
;
_oxdiff_exptl_absorpt_empirical_full_max 1.450
_oxdiff_exptl_absorpt_empirical_full_min 0.801
####################################################################### 
# 
# This file contains crystal structure data downloaded from the 
# Cambridge Structural Database (CSD) hosted by the Cambridge 
# Crystallographic Data Centre (CCDC).
# 
# Full information about CCDC data access policies and citation 
# guidelines are available at http://www.ccdc.cam.ac.uk/access/V1 
# 
# Audit and citation data items may have been added by the CCDC. 
# Please retain this information to preserve the provenance of 
# this file and to allow appropriate attribution of the data. 
# 
#######################################################################

data_avs_30_11_23_dry_auto
_database_code_depnum_ccdc_archive 'CCDC 2330480'
loop_
_audit_author_name
_audit_author_address
'Craig Robertson'
;University of Liverpool
United Kingdom
;
_audit_update_record             
;
2024-02-02 deposited with the CCDC.	2024-08-08 downloaded from the CCDC.
;
_audit_creation_date             2023-12-11
_audit_creation_method           
;
Olex2 1.3-ac4
(compiled 2019.04.23 svn.r3594 for Rigaku Oxford Diffraction, GUI svn.r5739)
;
_shelx_SHELXL_version_number     2018/3
_chemical_name_common            ?
_chemical_name_systematic        ?
_chemical_formula_moiety         'C5 H5 Cl N2 O S'
_chemical_formula_sum            'C5 H5 Cl N2 O S'
_chemical_formula_weight         176.62
_chemical_melting_point          ?
_chemical_oxdiff_usercomment     'AVS_30_11_23 dry sample'
loop_
_atom_type_symbol
_atom_type_description
_atom_type_scat_dispersion_real
_atom_type_scat_dispersion_imag
_atom_type_scat_source
C C 0.0033 0.0016 'International Tables Vol C Tables 4.2.6.8 and 6.1.1.4'
H H 0.0000 0.0000 'International Tables Vol C Tables 4.2.6.8 and 6.1.1.4'
Cl Cl 0.1484 0.1585 'International Tables Vol C Tables 4.2.6.8 and 6.1.1.4'
N N 0.0061 0.0033 'International Tables Vol C Tables 4.2.6.8 and 6.1.1.4'
O O 0.0106 0.0060 'International Tables Vol C Tables 4.2.6.8 and 6.1.1.4'
S S 0.1246 0.1234 'International Tables Vol C Tables 4.2.6.8 and 6.1.1.4'

_shelx_space_group_comment       
;
The symmetry employed for this shelxl refinement is uniquely defined
by the following loop, which should always be used as a source of
symmetry information in preference to the above space-group names.
They are only intended as comments.
;
_space_group_crystal_system      triclinic
_space_group_IT_number           2
_space_group_name_H-M_alt        'P -1'
_space_group_name_Hall           '-P 1'
loop_
_space_group_symop_operation_xyz
'x, y, z'
'-x, -y, -z'

_cell_length_a                   5.0499(2)
_cell_length_b                   7.4591(3)
_cell_length_c                   9.4964(3)
_cell_angle_alpha                90.462(3)
_cell_angle_beta                 91.106(3)
_cell_angle_gamma                108.081(4)
_cell_volume                     339.94(2)
_cell_formula_units_Z            2
_cell_measurement_reflns_used    5479
_cell_measurement_temperature    100.01(10)
_cell_measurement_theta_max      30.1260
_cell_measurement_theta_min      2.1620
_shelx_estimated_absorpt_T_max   0.984
_shelx_estimated_absorpt_T_min   0.925
_exptl_absorpt_coefficient_mu    0.790
_exptl_absorpt_correction_T_max  1.00000
_exptl_absorpt_correction_T_min  0.76389
_exptl_absorpt_correction_type   multi-scan
_exptl_absorpt_process_details   
;
CrysAlisPro 1.171.42.96a (Rigaku Oxford Diffraction, 2023)
Empirical absorption correction using spherical harmonics,
implemented in SCALE3 ABSPACK scaling algorithm.
;
_exptl_absorpt_special_details   ?
_exptl_crystal_colour            colourless
_exptl_crystal_colour_primary    colourless
_exptl_crystal_density_diffrn    1.725
_exptl_crystal_density_meas      ?
_exptl_crystal_density_method    ?
_exptl_crystal_description       needle
_exptl_crystal_F_000             180
_exptl_crystal_size_max          0.1
_exptl_crystal_size_mid          0.02
_exptl_crystal_size_min          0.02
_exptl_transmission_factor_max   ?
_exptl_transmission_factor_min   ?
_diffrn_reflns_av_R_equivalents  0.0437
_diffrn_reflns_av_unetI/netI     0.0246
_diffrn_reflns_Laue_measured_fraction_full 1.000
_diffrn_reflns_Laue_measured_fraction_max 0.834
_diffrn_reflns_limit_h_max       6
_diffrn_reflns_limit_h_min       -6
_diffrn_reflns_limit_k_max       10
_diffrn_reflns_limit_k_min       -10
_diffrn_reflns_limit_l_max       13
_diffrn_reflns_limit_l_min       -13
_diffrn_reflns_number            7149
_diffrn_reflns_point_group_measured_fraction_full 1.000
_diffrn_reflns_point_group_measured_fraction_max 0.834
_diffrn_reflns_theta_full        25.242
_diffrn_reflns_theta_max         30.213
_diffrn_reflns_theta_min         2.145
_diffrn_ambient_environment      N~2~
_diffrn_ambient_temperature      100.01(10)
_diffrn_detector                 'Hybrid Pixel Array Detector'
_diffrn_detector_area_resol_mean 10.0000
_diffrn_detector_type            'Rigaku Saturn724+'
_diffrn_measured_fraction_theta_full 1.000
_diffrn_measured_fraction_theta_max 0.834
_diffrn_measurement_details      
;
List of Runs (angles in degrees, time in seconds):

  # Type    Start    End  Width  t~exp~   \w     \q     \k     \f   Frames
#--------------------------------------------------------------------------
  1  \w   -100.00  29.00   0.50    5.00    --  -10.20 -72.00  90.00  258
  2  \w   -100.00  26.00   0.50    5.00    --  -10.20 -57.00 -30.00  252
  3  \w   -100.00  79.00   0.50    5.00    --  -10.20  19.00-180.00  358
  4  \w   -100.00  39.00   0.50    5.00    --  -10.20 -38.00-150.00  278
  5  \w    -50.00  53.00   0.50    5.00    --  -10.20  72.00-120.00  206
  6  \w    -50.00  79.00   0.50    5.00    --  -10.20  72.00 -60.00  258
;
_diffrn_measurement_device       'four-circle diffractometer'
_diffrn_measurement_device_type  'XtaLAB AFC12 (RCD3): Kappa single'
_diffrn_measurement_method       '\w scans'
_diffrn_measurement_specimen_support 'Mitegen 50um'
_diffrn_orient_matrix_type       
'CrysAlisPro convention (1999,Acta A55,543-557)'
_diffrn_orient_matrix_UB_11      -0.0060843000
_diffrn_orient_matrix_UB_12      -0.0484248000
_diffrn_orient_matrix_UB_13      -0.0651621000
_diffrn_orient_matrix_UB_21      0.0467842000
_diffrn_orient_matrix_UB_22      -0.0690890000
_diffrn_orient_matrix_UB_23      0.0343493000
_diffrn_orient_matrix_UB_31      -0.1400599000
_diffrn_orient_matrix_UB_32      -0.0537614000
_diffrn_orient_matrix_UB_33      0.0124959000
_diffrn_oxdiff_digest_frames     
;
01cb9a27efd4f1e71af5e66352a1c5f623000260564
;
_diffrn_oxdiff_digest_hkl        
;
01e777fa1d499bcd35d46013f7b7097d2593d1
;
_diffrn_radiation_collimation    0.3
_diffrn_radiation_monochromator  mirror
_diffrn_radiation_probe          x-ray
_diffrn_radiation_type           'Mo K\a'
_diffrn_radiation_wavelength     0.71073
_diffrn_source                   'Rotating-anode X-ray tube'
_diffrn_source_current           24.0
_diffrn_source_power             1.2
_diffrn_source_target            Mo
_diffrn_source_type              'Rigaku (Mo) X-ray Source'
_diffrn_source_voltage           50.0
_reflns_Friedel_coverage         0.000
_reflns_Friedel_fraction_full    .
_reflns_Friedel_fraction_max     .
_reflns_number_gt                1578
_reflns_number_total             1682
_reflns_odcompleteness_completeness 99.79
_reflns_odcompleteness_iscentric 1
_reflns_odcompleteness_theta     26.32
_reflns_special_details          
;
 Reflections were merged by SHELXL according to the crystal
 class for the calculation of statistics and refinement.
 
 _reflns_Friedel_fraction is defined as the number of unique
 Friedel pairs measured divided by the number that would be
 possible theoretically, ignoring centric projections and
 systematic absences.
;
_reflns_threshold_expression     'I > 2\s(I)'
_computing_cell_refinement       'CrysAlisPro 1.171.42.96a (Rigaku OD, 2023)'
_computing_data_collection       'CrysAlisPro 1.171.42.96a (Rigaku OD, 2023)'
_computing_data_reduction        'CrysAlisPro 1.171.42.96a (Rigaku OD, 2023)'
_computing_molecular_graphics    'Olex2 (Dolomanov et al., 2009)'
_computing_publication_material  'Olex2 (Dolomanov et al., 2009)'
_computing_structure_refinement  'ShelXL (Sheldrick, 2015)'
_computing_structure_solution    'ShelXT (Sheldrick, 2015)'
_refine_diff_density_max         0.456
_refine_diff_density_min         -0.330
_refine_diff_density_rms         0.066
_refine_ls_extinction_coef       .
_refine_ls_extinction_method     none
_refine_ls_goodness_of_fit_ref   1.067
_refine_ls_hydrogen_treatment    constr
_refine_ls_matrix_type           full
_refine_ls_number_parameters     92
_refine_ls_number_reflns         1682
_refine_ls_number_restraints     0
_refine_ls_R_factor_all          0.0264
_refine_ls_R_factor_gt           0.0251
_refine_ls_restrained_S_all      1.067
_refine_ls_shift/su_max          0.001
_refine_ls_shift/su_mean         0.000
_refine_ls_structure_factor_coef Fsqd
_refine_ls_weighting_details     
'w=1/[\s^2^(Fo^2^)+(0.0414P)^2^+0.1190P] where P=(Fo^2^+2Fc^2^)/3'
_refine_ls_weighting_scheme      calc
_refine_ls_wR_factor_gt          0.0691
_refine_ls_wR_factor_ref         0.0701
_refine_special_details          ?
_olex2_refinement_description    
;
1. Fixed Uiso
 At 1.2 times of:
  All C(H) groups, All N(H) groups
 At 1.5 times of:
  All C(H,H,H) groups
2.a Aromatic/amide H refined with riding coordinates:
 N2(H2), C2(H2A)
2.b Idealised Me refined as rotating group:
 C5(H5A,H5B,H5C)
;
_atom_sites_solution_hydrogens   geom
_atom_sites_solution_primary     dual
_atom_sites_solution_secondary   ?
loop_
_atom_site_label
_atom_site_type_symbol
_atom_site_fract_x
_atom_site_fract_y
_atom_site_fract_z
_atom_site_U_iso_or_equiv
_atom_site_adp_type
_atom_site_occupancy
_atom_site_site_symmetry_order
_atom_site_calc_flag
_atom_site_refinement_flags_posn
_atom_site_refinement_flags_adp
_atom_site_refinement_flags_occupancy
_atom_site_disorder_assembly
_atom_site_disorder_group
S1 S 0.26698(6) 0.18797(4) 0.59974(3) 0.01108(10) Uani 1 1 d . . . . .
Cl1 Cl 0.12739(6) 0.23194(4) 0.90303(3) 0.01475(10) Uani 1 1 d . . . . .
O1 O 0.29406(19) 0.10765(13) 0.32699(10) 0.0184(2) Uani 1 1 d . . . . .
N2 N 0.6930(2) 0.31176(14) 0.41569(10) 0.0111(2) Uani 1 1 d . . . . .
H2 H 0.864335 0.380552 0.397281 0.013 Uiso 1 1 calc R . . . .
N1 N 0.7566(2) 0.42983(14) 0.64647(11) 0.0123(2) Uani 1 1 d . . . . .
C3 C 0.5982(2) 0.32027(16) 0.54934(12) 0.0100(2) Uani 1 1 d . . . . .
C2 C 0.6167(3) 0.41126(17) 0.77144(13) 0.0129(2) Uani 1 1 d . . . . .
H2A H 0.697564 0.479488 0.854660 0.016 Uiso 1 1 calc R . . . .
C4 C 0.5350(3) 0.20193(16) 0.30965(12) 0.0122(2) Uani 1 1 d . . . . .
C5 C 0.6863(3) 0.20858(18) 0.17375(13) 0.0154(2) Uani 1 1 d . . . . .
H5A H 0.565216 0.119850 0.105363 0.023 Uiso 1 1 calc GR . . . .
H5B H 0.855770 0.173716 0.191178 0.023 Uiso 1 1 calc GR . . . .
H5C H 0.736539 0.336514 0.136257 0.023 Uiso 1 1 calc GR . . . .
C1 C 0.3554(3) 0.28847(16) 0.76644(12) 0.0121(2) Uani 1 1 d . . . . .

loop_
_atom_site_aniso_label
_atom_site_aniso_U_11
_atom_site_aniso_U_22
_atom_site_aniso_U_33
_atom_site_aniso_U_23
_atom_site_aniso_U_13
_atom_site_aniso_U_12
S1 0.00756(16) 0.01178(16) 0.01148(16) -0.00033(11) 0.00227(11) -0.00064(11)
Cl1 0.01232(17) 0.01838(17) 0.01178(16) 0.00046(11) 0.00550(11) 0.00187(12)
O1 0.0109(4) 0.0202(5) 0.0187(5) -0.0046(4) 0.0012(3) -0.0029(4)
N2 0.0071(5) 0.0125(5) 0.0113(5) -0.0004(4) 0.0023(4) -0.0006(4)
N1 0.0092(5) 0.0131(5) 0.0127(5) -0.0006(4) 0.0014(4) 0.0010(4)
C3 0.0068(5) 0.0103(5) 0.0123(5) 0.0010(4) 0.0015(4) 0.0015(4)
C2 0.0114(6) 0.0149(5) 0.0121(5) -0.0009(4) 0.0007(4) 0.0034(4)
C4 0.0113(6) 0.0114(5) 0.0132(5) -0.0009(4) 0.0008(4) 0.0024(4)
C5 0.0147(6) 0.0174(6) 0.0123(5) -0.0025(4) 0.0022(4) 0.0025(5)
C1 0.0116(5) 0.0139(5) 0.0109(5) 0.0005(4) 0.0026(4) 0.0041(4)

_geom_special_details            
;
 All esds (except the esd in the dihedral angle between two l.s. planes)
 are estimated using the full covariance matrix.  The cell esds are taken
 into account individually in the estimation of esds in distances, angles
 and torsion angles; correlations between esds in cell parameters are only
 used when they are defined by crystal symmetry.  An approximate (isotropic)
 treatment of cell esds is used for estimating esds involving l.s. planes.
;
loop_
_geom_bond_atom_site_label_1
_geom_bond_atom_site_label_2
_geom_bond_distance
_geom_bond_site_symmetry_2
_geom_bond_publ_flag
S1 C3 1.7362(12) . ?
S1 C1 1.7359(12) . ?
Cl1 C1 1.7180(12) . ?
O1 C4 1.2169(16) . ?
N2 C3 1.3730(15) . ?
N2 C4 1.3681(15) . ?
N1 C3 1.3086(15) . ?
N1 C2 1.3789(15) . ?
C2 C1 1.3522(18) . ?
C4 C5 1.5058(17) . ?

loop_
_geom_angle_atom_site_label_1
_geom_angle_atom_site_label_2
_geom_angle_atom_site_label_3
_geom_angle
_geom_angle_site_symmetry_1
_geom_angle_site_symmetry_3
_geom_angle_publ_flag
C1 S1 C3 87.21(6) . . ?
C4 N2 C3 123.44(11) . . ?
C3 N1 C2 109.99(10) . . ?
N2 C3 S1 122.68(9) . . ?
N1 C3 S1 116.33(9) . . ?
N1 C3 N2 121.00(11) . . ?
C1 C2 N1 114.85(11) . . ?
O1 C4 N2 121.57(11) . . ?
O1 C4 C5 124.27(11) . . ?
N2 C4 C5 114.15(10) . . ?
Cl1 C1 S1 121.79(7) . . ?
C2 C1 S1 111.61(9) . . ?
C2 C1 Cl1 126.60(10) . . ?

_shelx_res_file                  
;
TITL avs_30_11_23_dry_auto_a.res in P-1
    avs_30_11_23_dry_auto.res
    created by SHELXL-2018/3 at 20:02:44 on 11-Dec-2023
REM Old TITL AVS_30_11_23_dry_auto in P-1
REM SHELXT solution in P-1: R1 0.085, Rweak 0.004, Alpha 0.027
REM <I/s> 0.000 for 0 systematic absences, Orientation as input
REM Formula found by SHELXT: C6 N O Cl2
CELL 0.71073 5.049942 7.459088 9.496393 90.4618 91.1061 108.0811
ZERR 2 0.000235 0.00028 0.000284 0.0027 0.0032 0.0039
LATT 1
SFAC C H Cl N O S
UNIT 10 10 2 4 2 2

L.S. 25
PLAN  5
SIZE 0.1 0.02 0.02
TEMP -173
BOND
list 4
fmap 2 53
acta
REM <olex2.extras>
REM <HklSrc "%.\\AVS_30_11_23_dry_auto.hkl">
REM </olex2.extras>

WGHT    0.041400    0.119000
FVAR       4.33717
S1    6    0.266977    0.187966    0.599736    11.00000    0.00756    0.01178 =
         0.01148   -0.00033    0.00227   -0.00064
CL1   3    0.127390    0.231944    0.903029    11.00000    0.01232    0.01838 =
         0.01178    0.00046    0.00550    0.00187
O1    5    0.294063    0.107655    0.326990    11.00000    0.01093    0.02017 =
         0.01871   -0.00458    0.00122   -0.00291
N2    4    0.692975    0.311756    0.415695    11.00000    0.00711    0.01254 =
         0.01133   -0.00037    0.00233   -0.00061
AFIX  43
H2    2    0.864335    0.380552    0.397281    11.00000   -1.20000
AFIX   0
N1    4    0.756627    0.429832    0.646474    11.00000    0.00925    0.01314 =
         0.01275   -0.00060    0.00143    0.00101
C3    1    0.598176    0.320275    0.549344    11.00000    0.00681    0.01029 =
         0.01235    0.00100    0.00148    0.00155
C2    1    0.616663    0.411258    0.771438    11.00000    0.01136    0.01486 =
         0.01209   -0.00095    0.00069    0.00339
AFIX  43
H2A   2    0.697564    0.479488    0.854660    11.00000   -1.20000
AFIX   0
C4    1    0.535020    0.201932    0.309647    11.00000    0.01128    0.01144 =
         0.01321   -0.00085    0.00084    0.00240
C5    1    0.686347    0.208583    0.173747    11.00000    0.01471    0.01741 =
         0.01232   -0.00249    0.00222    0.00255
AFIX 137
H5A   2    0.565216    0.119850    0.105363    11.00000   -1.50000
H5B   2    0.855770    0.173716    0.191178    11.00000   -1.50000
H5C   2    0.736539    0.336514    0.136257    11.00000   -1.50000
AFIX   0
C1    1    0.355415    0.288473    0.766437    11.00000    0.01162    0.01392 =
         0.01085    0.00046    0.00263    0.00407
HKLF 4


REM  avs_30_11_23_dry_auto_a.res in P-1
REM wR2 = 0.0701, GooF = S = 1.067, Restrained GooF = 1.067 for all data
REM R1 = 0.0251 for 1578 Fo > 4sig(Fo) and 0.0264 for all 1682 data
REM 92 parameters refined using 0 restraints

END

WGHT      0.0414      0.1190

REM Highest difference peak  0.456,  deepest hole -0.330,  1-sigma level  0.066
Q1    1   0.4965  0.3248  0.7798  11.00000  0.05    0.46
Q2    1   0.6474  0.3022  0.4775  11.00000  0.05    0.38
Q3    1   0.6171  0.2012  0.2406  11.00000  0.05    0.37
Q4    1   0.2759  0.2440  0.6872  11.00000  0.05    0.35
Q5    1   0.4576  0.2634  0.5618  11.00000  0.05    0.31
;
_shelx_res_checksum              8124
_shelx_hkl_file                  
;
   0   0  -1 13820.9 46.3183   1
   0   0   1 12743.6 59.0425   2
   0   0   1 15630.6 42.1345   6
   0   0   1 3997.67 37.8920   3
   0   0  -1 1997.25 27.0029   3
   0   0   2 2410.22 71.2991   1
   0   0   2 2272.07 76.9087   3
   0   0  -2 2688.03 75.3423   2
   0   0   2 2436.97 74.7401   2
   0   0  -2 2505.98 78.5847   3
   0   0  -2 2600.75 69.3968   6
   0   0   3 1049.67 45.0326   3
   0   0  -3 1057.32 34.1414   6
   0   0  -3 1140.85 45.2691   3
   0   0  -4 34200.2 857.856   1
   0   0  -4 32396.2 853.519   6
   0   0  -4 31192.8 872.566   5
   0   0   4 30040.6 872.450   3
   0   0  -4 32956.9 872.351   3
   0   0  -4 32604.5 864.833   2
   0   0  -5 431.983 34.0863   5
   0   0  -5 509.971 34.5465   3
   0   0  -5 554.597 30.4637   2
   0   0  -5 475.863 21.2076   6
   0   0   5 479.526 35.0878   3
   0   0  -5 488.124 23.0276   1
   0   0   6 10625.8 318.029   2
   0   0  -6 12477.9 314.948   2
   0   0  -6 10181.1 297.109   1
   0   0  -6 11949.8 330.490   5
   0   0  -6 12090.7 324.844   3
   0   0  -6 10439.6 295.756   6
   0   0   6 10690.5 326.038   3
   0   0  -7 279.260 17.8128   6
   0   0   7 301.353 20.2910   4
   0   0   7 222.818 26.9804   2
   0   0  -7 271.952 32.4663   5
   0   0   7 229.166 30.2083   3
   0   0  -7 285.771 18.5201   1
   0   0  -7 292.729 31.9181   3
   0   0  -7 281.348 26.2096   2
   0   0  -8 26.8545 9.37697   6
   0   0   8 34.4675 16.4362   2
   0   0  -8 42.9790 9.97363   1
   0   0  -8 46.2392 22.2171   5
   0   0   8 42.5135 19.7288   3
   0   0  -9 1541.20 57.5095   1
   0   0  -9 1489.74 58.7640   6
   0   0   9 1584.38 84.4640   2
   0   0 -10 5971.96 178.906   6
   0   0  10 5416.83 216.134   3
   0   0 -10 6021.23 173.798   1
   0   0  10 5311.72 210.342   2
   0   0  11 243.710 28.8804   4
   0   0 -11 205.094 25.0220   6
   0   0  11 167.847 38.0379   2
   0   0 -11 243.182 21.4314   1
   0   0  11 224.323 43.7717   3
   0   0  12 2879.22 115.841   4
   0   0 -12 2927.61 99.7712   1
   0   0  12 2635.38 142.478   2
   0   1 -13 1243.87 58.6406   1
   0  -1  13 1252.12 71.1573   4
   0  -1  12 58.3715 33.1274   2
   0   1 -12 96.6641 17.4947   1
   0  -1  12 100.906 22.8715   4
   0   1 -11 2315.95 90.6376   6
   0  -1  11 2136.21 122.920   2
   0  -1  11 2551.15 98.2440   4
   0   1 -11 2444.40 85.6786   1
   0  -1  11 2264.47 126.014   3
   0   1 -10 2169.79 82.1761   6
   0  -1  10 2047.32 111.299   2
   0   1 -10 2284.81 79.3206   1
   0  -1  10 2250.85 117.683   3
   0  -1  10 2242.03 88.2993   4
   0   1  -9 33.6646 10.0906   1
   0  -1   9 38.1499 12.5174   4
   0  -1   9 31.7509 20.2154   2
   0  -1   9 35.0741 20.8796   3
   0   1  -9 26.1668 10.5108   6
   0  -1   8 1335.46 51.5950   4
   0  -1   8 1224.85 52.3827   4
   0  -1   8 1056.05 69.1777   3
   0   1  -8 1211.98 47.5552   1
   0  -1   8 1158.66 69.4425   2
   0   1  -8 1410.30 82.4949   5
   0   1  -8 1119.76 47.3871   6
   0  -1   7 25546.9 743.341   2
   0   1  -7 26111.8 714.031   1
   0  -1   7 27355.4 719.436   4
   0  -1   7 25978.8 748.806   3
   0   1  -7 25620.2 712.307   6
   0   1  -7 31373.0 767.035   5
   0   1  -7 29877.8 740.375   2
   0   1  -6 159.635 23.3410   3
   0   1  -6 178.761 21.1371   2
   0   1  -6 148.766 26.0223   5
   0   1  -6 142.814 12.5163   1
   0  -1   6 122.287 20.7257   3
   0  -1   6 149.607 16.8681   1
   0   1  -6 120.297 11.1493   6
   0   1  -5 10386.8 289.408   6
   0   1  -5 12254.8 310.868   2
   0   1  -5 11518.8 316.787   3
   0   1  -5 10059.4 291.910   1
   0  -1   5 10095.9 313.363   3
   0  -1   5 11525.1 299.587   1
   0   1  -4 577.482 21.8676   6
   0  -1   4 568.632 34.1671   3
   0   1  -4 645.711 33.1220   2
   0  -1   4 642.619 27.5949   1
   0   1  -4 658.053 37.8370   3
   0  -1   4 561.024 23.9781   4
   0  -1   3 13864.4 378.891   3
   0   1  -3 13580.2 362.770   6
   0  -1   3 13096.4 364.407   4
   0   1  -3 14940.3 382.342   3
   0  -1   3 14805.4 368.796   1
   0   1  -3 15058.0 378.396   2
   0  -1   2 1228.74 37.5480   1
   0   1  -2 1233.73 45.2161   3
   0   1  -2 1146.30 43.9090   2
   0  -1   2 1104.45 42.4989   3
   0   1  -2 1089.53 36.1697   1
   0   1  -2 1194.62 34.2982   6
   0  -1   1 5577.31 150.261   1
   0   1  -1 5818.70 147.703   6
   0   1  -1 5743.15 155.405   3
   0  -1   1 5376.03 154.381   3
   0   1  -1 5230.78 149.909   1
   0   1   0 107.397 5.87539   1
   0   1   0 122.347 7.49185   3
   0  -1   0 121.542 7.23812   3
   0   1   0 121.245 5.70194   4
   0  -1   0 114.737 5.47273   4
   0  -1   0 110.172 5.73848   1
   0   1   1 10018.2 273.866   2
   0   1   1 10426.6 271.702   4
   0   1   1 10209.4 273.893   1
   0   1   1 10505.5 274.217   3
   0  -1  -1 10437.3 274.044   2
   0  -1  -1 9968.32 271.544   4
   0  -1  -1 10519.1 274.348   3
   0  -1  -2 2763.42 80.0594   2
   0   1   2 2762.39 81.4669   3
   0  -1  -2 2520.72 78.4627   5
   0   1   2 2694.36 83.5928   3
   0   1   2 2829.00 79.9254   5
   0   1   2 2893.39 78.0056   4
   0   1   2 2570.46 80.1574   2
   0   1   3 33954.6 928.013   5
   0   1   3 33416.9 932.830   3
   0  -1  -3 35543.8 931.141   3
   0  -1  -3 34236.0 926.837   5
   0  -1  -3 36845.2 926.918   2
   0   1   3 35820.7 921.994   4
   0  -1  -4 2650.71 90.5181   5
   0   1   4 2609.71 95.1880   3
   0  -1  -4 2843.62 89.4259   2
   0  -1  -4 2882.91 94.5113   3
   0  -1  -5 1820.23 62.5565   1
   0   1   5 1861.28 79.5879   3
   0  -1  -5 2132.48 78.9402   3
   0  -1  -5 2124.88 73.2998   2
   0  -1  -5 1890.97 75.0968   5
   0  -1  -6 1111.81 49.6270   2
   0   1   6 958.021 55.4374   3
   0   1   6 1067.77 41.3992   4
   0  -1  -6 1060.79 52.3747   5
   0  -1  -6 940.554 38.7445   1
   0  -1  -6 1021.27 53.5876   3
   0   1   6 939.459 49.0316   2
   0  -1  -7 16937.6 472.549   5
   0   1   7 14863.6 477.399   3
   0  -1  -7 16610.3 448.862   1
   0   1   7 15174.4 466.609   2
   0   1   7 17165.3 451.943   4
   0  -1  -7 17714.4 466.721   2
   0   1   8 4904.24 172.130   2
   0   1   8 4931.17 184.360   3
   0  -1  -8 5267.20 177.787   5
   0  -1  -8 4884.74 147.560   1
   0   1   9 1421.10 79.3105   2
   0   1   9 1602.20 92.8122   3
   0  -1  -9 1618.57 83.9732   5
   0  -1  -9 1526.53 57.5022   1
   0   1  10 1082.70 73.6427   2
   0  -1 -10 1162.58 48.6040   1
   0   1  10 1069.97 80.6909   3
   0   1  11 627.942 66.0221   3
   0  -1 -11 691.373 36.0763   1
   0   1  11 674.611 61.5470   2
   0  -1 -12 294.306 24.4054   1
   0   1  12 264.418 49.8048   2
   0   2 -13 2592.68 98.4317   1
   0  -2  12 653.559 46.5539   4
   0   2 -12 667.402 40.2264   1
   0   2 -11 1356.12 63.4497   6
   0  -2  11 1414.53 68.0312   4
   0   2 -11 1511.04 62.2763   1
   0  -2  10 4771.87 155.193   4
   0   2 -10 4584.90 149.123   6
   0   2 -10 4785.67 147.418   1
   0   2  -9 1536.88 60.4288   1
   0   2  -9 1528.82 61.2646   6
   0  -2   9 1627.67 66.2090   4
   0  -2   8 4035.92 126.332   4
   0   2  -8 3877.47 120.869   1
   0  -2   8 3615.84 150.360   2
   0   2  -8 3899.29 120.892   6
   0   2  -7 5041.54 153.119   1
   0  -2   7 5041.11 155.806   4
   0   2  -7 6512.83 206.220   5
   0  -2   7 6016.42 167.926   1
   0   2  -7 4869.25 150.905   6
   0   2  -6 9620.36 278.249   6
   0   2  -6 9419.42 280.368   1
   0  -2   6 11308.3 292.458   1
   0  -2   6 9729.37 282.497   4
   0   2  -6 12065.2 319.875   3
   0   2  -6 12553.3 311.747   2
   0   2  -5 342.689 19.6640   1
   0  -2   5 359.312 19.9411   4
   0   2  -5 447.927 33.2603   2
   0   2  -5 348.953 17.5482   6
   0  -2   5 512.313 28.5157   1
   0   2  -5 424.320 34.6469   3
   0   2  -4 24499.1 580.837   2
   0   2  -4 22146.3 579.818   3
   0  -2   4 20327.9 555.831   4
   0  -2   4 22556.9 561.608   1
   0   2  -4 19619.6 551.960   6
   0   2  -3 5784.92 163.844   6
   0  -2   3 6688.41 171.381   1
   0   2  -3 6255.64 166.424   4
   0   2  -3 6462.51 186.637   2
   0   2  -3 6753.39 185.985   3
   0   2  -3 5555.47 167.702   1
   0  -2   3 5999.26 166.576   4
   0   2  -2 2447.40 79.9878   3
   0  -2   2 2330.77 67.4443   4
   0  -2   2 2436.15 70.3072   1
   0   2  -2 2433.76 68.0408   4
   0   2  -2 2340.05 65.0977   6
   0   2  -1 7386.75 207.108   1
   0   2  -1 7910.47 205.802   4
   0   2  -1 7634.64 201.248   6
   0  -2   1 7862.77 206.680   1
   0  -2   1 7827.16 204.868   4
   0   2  -1 7933.83 213.771   3
   0   2   0 83446.2 2165.99   4
   0  -2   0 83523.0 2170.95   3
   0   2   0 82753.2 2171.01   2
   0   2   0 84375.8 2171.74   3
   0   2   0 81599.2 2167.97   1
   0  -2  -1 11615.5 302.249   2
   0   2   1 10256.5 299.869   1
   0  -2  -1 11277.3 292.056   6
   0   2   1 10444.3 297.500   5
   0   2   1 11261.1 301.784   2
   0   2   1 11609.0 302.674   3
   0   2   1 11453.3 297.972   4
   0  -2  -1 11275.8 302.099   3
   0   2   2 3038.03 84.5500   4
   0  -2  -2 2776.73 87.8111   3
   0  -2  -2 2854.38 79.0418   6
   0  -2  -2 2974.09 82.3338   5
   0  -2  -2 2657.99 83.3231   4
   0  -2  -2 3065.66 85.8094   1
   0  -2  -2 2986.95 88.4846   2
   0   2   2 2974.77 89.4993   3
   0   2   2 2968.46 89.7112   1
   0   2   2 2746.88 84.5629   5
   0  -2  -3 35222.4 943.081   1
   0   2   3 36957.9 941.570   4
   0  -2  -3 34881.5 939.780   5
   0   2   3 36436.9 948.152   3
   0   2   3 34948.1 943.255   5
   0  -2  -3 35778.5 935.426   6
   0  -2  -3 36390.0 946.046   2
   0  -2  -4 1056.61 42.2169   1
   0   2   4 1040.46 44.1709   3
   0   2   4 1017.93 38.4070   4
   0  -2  -4 896.844 38.0309   5
   0  -2  -4 993.932 41.6781   2
   0   2   4 963.624 48.0310   3
   0  -2  -4 1020.24 33.8433   6
   0   2   4 975.390 41.3802   5
   0   2   5 899.324 43.0997   3
   0   2   5 744.646 39.3471   5
   0   2   5 898.531 36.1546   4
   0  -2  -5 803.255 30.5806   6
   0  -2  -5 779.961 37.9241   5
   0   2   5 793.495 46.5298   3
   0  -2  -5 838.474 40.1735   2
   0  -2  -5 911.194 42.6786   1
   0   2   5 817.123 41.0033   2
   0   2   6 16881.0 502.564   3
   0  -2  -6 16988.7 471.248   6
   0   2   6 16818.9 494.035   3
   0  -2  -6 18162.5 487.206   2
   0   2   6 16885.5 490.045   2
   0   2   7 12832.0 392.090   3
   0  -2  -7 13737.3 374.376   2
   0   2   7 12980.2 378.627   2
   0  -2  -7 13218.2 372.460   5
   0  -2  -7 13168.5 355.294   6
   0  -2  -7 12591.0 357.172   1
   0  -2  -8 6254.24 188.911   6
   0   2   8 6293.22 212.367   2
   0   2   8 6404.06 226.553   3
   0  -2  -8 6594.89 189.309   1
   0  -2  -9 2338.26 79.8501   1
   0  -2  -9 2170.85 79.6413   6
   0  -2  -9 2336.99 97.6125   5
   0   2   9 2061.49 110.649   3
   0   2   9 2287.07 103.495   2
   0  -2 -10 10023.7 303.496   6
   0   2  10 10305.4 356.021   3
   0   2  10 11038.0 341.485   2
   0  -2 -10 10459.3 298.533   1
   0  -2 -11 749.511 37.3947   1
   0   2  11 666.891 63.7256   2
   0   2  11 716.140 71.9550   3
   0  -2 -11 672.508 42.4981   6
   0   3 -12 79.3979 19.5681   1
   0   3 -11 1391.36 61.9314   1
   0  -3  11 1479.60 67.4486   4
   0   3 -11 1318.90 62.2310   6
   0   3 -10 4165.11 132.657   1
   0  -3  10 4118.99 135.887   4
   0   3 -10 3719.22 129.653   6
   0   3  -9 11.1023 11.3817   6
   0   3  -9 18.0248 11.2701   1
   0  -3   9 15.1162 10.5093   4
   0  -3   8 1799.36 67.9888   4
   0   3  -8 1645.12 63.2716   6
   0   3  -8 1804.01 67.0914   1
   0  -3   7 4014.13 122.775   4
   0   3  -7 3916.27 118.720   6
   0   3  -7 3786.01 121.850   1
   0  -3   6 1300.52 50.0609   4
   0   3  -6 1532.74 75.0794   2
   0  -3   6 1729.18 64.8730   1
   0   3  -6 1607.92 78.1875   3
   0   3  -6 1254.95 50.9789   1
   0   3  -6 1198.44 46.8046   6
   0   3  -5 443.719 36.6433   2
   0   3  -5 356.345 18.8968   6
   0  -3   5 384.611 21.0670   4
   0   3  -5 398.396 36.2969   3
   0   3  -4 23527.0 603.883   3
   0   3  -4 20439.9 570.448   6
   0   3  -4 24630.4 609.062   2
   0  -3   4 20551.0 573.188   4
   0  -3   4 23709.0 581.420   1
   0   3  -3 2260.15 65.8249   6
   0   3  -3 2535.39 87.7597   3
   0   3  -3 2286.65 69.0196   4
   0  -3   3 2120.07 67.9787   4
   0   3  -3 2174.26 71.9826   1
   0  -3   3 2477.32 73.9382   1
   0   3  -2 5050.48 148.837   1
   0   3  -2 5495.32 146.764   4
   0  -3   2 5673.39 148.940   1
   0  -3   2 5020.14 144.123   4
   0   3  -2 5110.33 140.915   6
   0   3  -2 5362.55 160.756   3
   0   3  -1 1065.80 43.6331   3
   0  -3   1 1018.66 33.2024   4
   0   3  -1 931.381 28.3967   6
   0   3  -1 1073.35 35.1091   4
   0   3  -1 966.635 36.8212   1
   0   3   0 11109.3 295.027   4
   0  -3   0 11270.4 292.944   4
   0   3   0 10875.3 302.595   3
   0   3   0 11508.6 302.532   2
   0   3   1 1462.80 54.2202   1
   0   3   1 1592.32 56.2876   3
   0  -3  -1 1484.26 48.5783   4
   0   3   1 1576.40 50.9424   4
   0  -3  -1 1518.67 50.0837   1
   0  -3  -1 1589.83 42.0992   6
   0  -3  -2 647.005 26.7061   1
   0  -3  -2 665.247 31.3510   2
   0  -3  -2 644.023 20.3880   6
   0   3   2 555.146 26.4436   5
   0   3   2 693.499 32.7079   3
   0   3   2 664.741 27.2157   4
   0   3   2 622.885 30.8784   1
   0   3   3 21538.5 616.492   5
   0  -3  -3 22781.9 607.297   6
   0  -3  -3 23549.9 621.928   2
   0   3   3 24459.1 624.525   3
   0   3   3 21244.9 624.785   1
   0   3   3 24293.8 616.168   4
   0  -3  -3 24247.4 616.044   1
   0  -3  -4 1978.51 59.7333   5
   0  -3  -4 1923.29 69.0058   2
   0   3   4 1677.34 64.0938   5
   0   3   4 2020.21 64.5025   4
   0   3   4 1715.47 68.0917   2
   0   3   4 1885.55 70.2786   3
   0  -3  -4 1862.34 63.5539   1
   0  -3  -4 1745.04 55.7536   6
   0   3   5 432.960 24.5958   4
   0   3   5 454.921 30.3102   3
   0  -3  -5 444.807 29.2708   2
   0  -3  -5 394.475 24.4658   1
   0  -3  -5 394.919 21.3193   5
   0   3   5 390.515 32.9704   3
   0  -3  -5 348.493 18.7865   6
   0   3   5 334.250 25.0121   5
   0   3   5 397.923 28.5243   2
   0   3   6 1419.19 65.2784   2
   0  -3  -6 1496.92 51.5830   6
   0   3   6 1509.81 75.5652   3
   0  -3  -6 1548.79 64.1589   2
   0  -3  -6 1541.47 59.8312   1
   0  -3  -6 1475.16 56.1673   5
   0  -3  -7 4733.81 141.731   6
   0  -3  -7 5094.69 153.439   1
   0  -3  -7 4967.24 149.898   5
   0   3   7 4790.24 162.594   2
   0  -3  -8 914.854 42.3156   1
   0  -3  -8 1075.42 51.5391   1
   0  -3  -8 993.438 49.0688   5
   0   3   8 963.149 67.4176   3
   0  -3  -8 927.437 41.8351   6
   0   3   8 1014.09 59.9439   2
   0  -3  -9 6832.89 202.540   6
   0  -3  -9 7435.35 215.920   1
   0  -3  -9 6527.10 199.601   1
   0   3   9 6855.66 231.813   2
   0   3   9 6143.99 243.314   3
   0  -3  -9 7357.23 213.990   5
   0   3  10 4421.82 171.657   2
   0  -3 -10 4175.26 141.753   6
   0   3  10 4072.42 184.314   3
   0  -3 -11 140.639 22.1851   6
   0   3  11 112.964 34.3219   2
   0   4 -11 2800.80 110.009   6
   0   4 -11 3293.15 114.952   1
   0   4 -10 2894.52 103.913   1
   0  -4  10 2477.33 130.246   3
   0  -4  10 2949.81 102.786   4
   0   4 -10 2635.71 99.1733   6
   0   4  -9 617.046 35.4123   6
   0   4  -9 665.750 39.2447   1
   0  -4   9 728.504 39.3004   4
   0  -4   9 546.496 52.5424   3
   0   4  -8 812.616 43.2493   1
   0   4  -8 854.134 40.3482   6
   0  -4   8 911.741 61.7257   3
   0  -4   8 962.288 43.3220   4
   0   4  -7 10924.4 312.009   6
   0   4  -7 11119.4 319.572   1
   0  -4   7 10569.4 343.531   3
   0  -4   6 10.6456 6.81384   4
   0  -4   6 12.5882 12.9181   3
   0   4  -6 25.5429 7.85807   6
   0   4  -5 3681.07 112.017   6
   0  -4   5 3406.06 132.421   3
   0   4  -4 1704.17 76.4453   3
   0  -4   4 1511.81 51.5142   4
   0   4  -4 1463.63 58.4592   1
   0   4  -4 1621.36 53.2128   4
   0   4  -4 1462.09 49.5946   6
   0  -4   3 6912.39 182.101   1
   0   4  -3 6704.33 201.482   3
   0   4  -3 5684.51 180.271   1
   0   4  -3 6129.73 171.001   6
   0   4  -3 6781.21 177.107   4
   0  -4   3 5943.68 173.507   4
   0   4  -2 2897.16 83.7638   6
   0   4  -2 2837.75 95.0401   1
   0   4  -2 3263.53 109.222   3
   0  -4   2 3085.23 88.6445   4
   0   4  -2 3223.82 92.0949   4
   0   4  -1 20057.0 568.077   1
   0  -4   1 20719.2 559.861   4
   0   4  -1 21432.0 563.670   4
   0   4   0 2117.42 76.0679   2
   0   4   0 2148.31 77.5753   3
   0   4   0 1918.99 72.0241   1
   0  -4   0 2169.04 68.5270   1
   0  -4   0 2144.00 65.8928   4
   0   4   0 2266.55 69.9158   4
   0   4   1 106.307 14.5501   3
   0  -4  -1 101.503 9.46560   4
   0   4   1 97.9862 11.0541   5
   0   4   1 87.1330 12.1775   1
   0  -4  -1 90.8600 10.1342   1
   0   4   1 99.7886 10.6113   4
   0  -4  -2 12186.0 318.893   1
   0   4   2 10913.9 327.197   1
   0  -4  -2 12907.8 330.901   2
   0   4   2 11935.5 329.873   3
   0   4   2 11135.8 320.367   5
   0  -4  -2 11659.4 318.276   4
   0   4   2 12547.7 321.991   4
   0  -4  -2 11387.7 308.222   6
   0   4   3 29790.5 791.117   3
   0   4   3 27699.4 789.813   1
   0   4   3 30071.7 780.534   4
   0  -4  -3 30593.9 788.746   2
   0  -4  -3 29109.7 778.223   4
   0   4   3 26399.8 779.774   5
   0  -4  -3 29584.1 768.016   6
   0  -4  -3 30415.6 777.659   1
   0   4   4 890.583 42.5596   5
   0   4   4 926.897 47.0073   2
   0  -4  -4 996.320 34.8346   6
   0   4   4 1063.97 51.2491   3
   0  -4  -4 1107.77 41.8237   1
   0   4   4 1044.28 43.3703   4
   0  -4  -4 1078.20 49.5588   2
   0   4   5 631.129 38.6648   2
   0  -4  -5 655.638 31.3188   1
   0   4   5 634.389 33.8059   5
   0   4   5 618.631 43.5503   3
   0  -4  -5 567.501 25.5937   6
   0  -4  -5 698.228 38.3456   2
   0   4   6 8852.99 287.120   5
   0  -4  -6 9607.18 277.332   6
   0   4   6 10505.7 302.957   2
   0   4   6 10040.1 315.687   3
   0  -4  -6 11043.5 278.656   5
   0  -4  -6 10624.1 286.871   1
   0  -4  -7 7472.50 227.588   6
   0   4   7 7747.55 267.712   3
   0   4   7 8242.88 253.855   2
   0  -4  -7 8387.10 235.939   1
   0  -4  -7 8628.29 228.140   5
   0  -4  -8 124.648 16.0560   6
   0  -4  -8 130.502 15.2065   5
   0   4   8 124.335 23.4324   2
   0  -4  -8 138.786 19.0909   1
   0   4   8 107.543 27.9861   3
   0  -4  -9 1895.74 70.5406   1
   0  -4  -9 1835.99 70.7022   6
   0   4   9 1861.92 107.296   3
   0   4   9 1800.21 92.7855   2
   0   4  10 729.149 71.5823   3
   0  -4 -10 730.723 38.5626   1
   0  -4 -10 759.183 42.2041   6
   0   4  10 748.955 62.5461   2
   0   4  11 305.668 45.8656   2
   0  -4 -11 282.906 28.6790   6
   0   5 -11 2.23555 17.0310   6
   0   5 -10 3590.83 125.018   1
   0   5 -10 3094.13 115.447   6
   0   5  -9 572.616 39.4871   1
   0  -5   9 568.953 53.0081   3
   0  -5   9 498.320 30.6559   4
   0   5  -9 510.998 34.1602   6
   0  -5   8 6660.15 189.599   4
   0  -5   8 6533.19 225.274   3
   0   5  -8 5996.60 190.432   6
   0   5  -8 6744.77 202.976   1
   0  -5   7 397.601 39.8865   3
   0  -5   7 419.589 24.0605   4
   0   5  -7 365.331 24.4606   6
   0   5  -7 353.863 29.3235   1
   0  -5   6 468.194 39.6993   3
   0  -5   6 448.190 23.6310   4
   0   5  -6 436.758 24.6966   6
   0   5  -5 803.950 32.3494   4
   0  -5   5 758.824 31.1300   4
   0   5  -5 714.956 31.1171   6
   0  -5   5 711.737 46.5612   3
   0   5  -4 14005.0 397.102   1
   0   5  -4 14002.8 383.521   6
   0  -5   4 13825.5 408.987   3
   0  -5   4 13934.7 383.913   4
   0   5  -3 316.291 15.6866   6
   0  -5   3 290.357 26.6943   3
   0  -5   3 319.735 17.2238   4
   0   5  -3 324.010 19.8598   4
   0   5  -3 304.312 23.6723   1
   0   5  -3 366.211 34.5755   3
   0   5  -2 2813.66 99.1184   1
   0   5  -2 3378.76 94.8499   4
   0  -5   2 3151.68 108.678   3
   0   5  -2 3563.08 117.364   3
   0   5  -2 2743.14 80.0478   6
   0  -5   2 3192.55 88.7995   4
   0   5  -1 1212.20 54.4898   2
   0   5  -1 1320.34 60.8388   3
   0   5  -1 1237.17 47.1686   4
   0  -5   1 1291.92 47.6247   1
   0  -5   1 1222.28 55.6137   3
   0  -5   1 1221.62 42.6019   4
   0  -5   0 6440.13 186.545   4
   0   5   0 6814.34 204.932   3
   0  -5   0 7139.17 190.827   1
   0  -5   0 6290.38 201.173   3
   0   5   0 6212.52 198.144   1
   0   5   0 6987.32 192.962   4
   0   5   1 3535.94 118.436   3
   0  -5  -1 3293.87 115.178   3
   0  -5  -1 3806.80 105.850   1
   0  -5  -1 3301.80 102.218   4
   0   5   1 3135.24 107.352   5
   0   5   1 3475.84 106.887   4
   0   5   1 3063.70 112.691   1
   0  -5  -2 2547.44 81.1722   4
   0   5   2 2340.43 91.8481   1
   0  -5  -2 2274.57 69.6493   6
   0   5   2 2646.15 94.6613   3
   0  -5  -2 2442.58 68.1302   6
   0   5   2 2709.21 85.7167   4
   0  -5  -2 2557.86 91.8648   3
   0   5   2 2452.43 84.8202   5
   0  -5  -2 2825.02 81.9621   1
   0   5   3 1084.54 45.7532   4
   0   5   3 957.586 50.8954   3
   0   5   3 835.706 49.9540   1
   0  -5  -3 933.883 32.3327   6
   0  -5  -3 1067.86 42.9234   4
   0   5   3 1015.44 45.5247   5
   0  -5  -3 970.864 49.9264   3
   0  -5  -3 1033.98 41.2363   1
   0   5   3 998.002 49.9916   2
   0  -5  -4 125.448 10.2959   6
   0   5   4 135.335 18.7587   2
   0   5   4 129.824 17.1093   5
   0   5   4 112.490 21.9524   1
   0  -5  -4 139.091 14.0840   1
   0  -5  -4 122.165 18.6201   3
   0   5   5 197.238 23.4895   2
   0  -5  -5 197.884 14.1353   6
   0  -5  -5 217.811 18.1380   1
   0   5   5 161.214 19.1494   5
   0  -5  -6 2239.04 78.2454   6
   0   5   6 2401.91 87.0484   5
   0   5   6 2763.73 105.337   2
   0  -5  -6 2779.14 85.7763   1
   0   5   6 2681.96 116.067   3
   0  -5  -7 1580.06 59.3531   6
   0   5   7 1548.85 90.2173   3
   0   5   7 1750.85 81.6336   2
   0  -5  -7 1686.17 62.9591   1
   0   5   8 1693.93 99.8258   3
   0  -5  -8 1671.76 64.8686   6
   0   5   8 1712.01 86.5507   2
   0  -5  -8 1860.15 67.5857   1
   0  -5  -9 1944.27 75.1213   6
   0   5   9 2110.81 103.223   2
   0   5   9 2001.94 116.304   3
   0  -5 -10 4672.38 152.056   6
   0   5  10 4673.11 186.467   2
   0  -6   8 641.081 55.0846   3
   0   6  -8 592.430 42.4208   1
   0  -6   7 15220.3 416.623   4
   0  -6   7 16224.5 462.234   3
   0  -6   6 255.075 31.4473   3
   0  -6   6 282.643 17.3215   4
   0   6  -6 259.021 26.8769   1
   0   6  -6 253.786 20.1145   6
   0   6  -5 4356.31 153.114   1
   0  -6   5 4775.07 135.048   4
   0  -6   5 4593.31 164.655   3
   0   6  -5 4708.14 137.381   6
   0  -6   4 18.3032 6.65982   4
   0   6  -4 22.6638 7.68890   6
   0   6  -4 24.8810 12.3928   1
   0  -6   4 19.2520 14.5194   3
   0   6  -3 7196.70 218.056   1
   0  -6   3 7781.80 229.999   3
   0   6  -3 6586.90 190.301   6
   0   6  -3 8282.26 206.938   4
   0  -6   3 7452.41 198.345   4
   0   6  -2 3007.81 93.8578   4
   0  -6   2 2909.17 108.025   3
   0   6  -2 2684.17 102.027   1
   0  -6   2 2713.14 85.6901   4
   0   6  -1 9191.69 247.327   4
   0  -6   1 8599.73 238.134   4
   0  -6   1 8535.97 260.135   3
   0   6   0 224.439 19.7979   4
   0   6   0 172.334 21.9256   1
   0  -6   0 242.260 26.0489   3
   0  -6   0 204.976 15.5405   4
   0  -6  -1 3155.53 115.913   3
   0   6   1 2870.61 114.562   1
   0   6   1 3322.12 111.131   5
   0   6   1 3474.94 108.388   4
   0  -6  -1 3132.43 100.600   4
   0   6   2 191.336 22.9733   2
   0   6   2 176.883 19.3048   4
   0  -6  -2 233.959 24.5070   3
   0   6   2 191.234 24.7652   1
   0  -6  -2 189.120 17.1753   4
   0   6   2 188.619 20.7830   5
   0  -6  -2 226.500 18.3954   1
   0  -6  -3 6016.10 178.721   6
   0   6   3 6087.30 210.395   1
   0   6   3 7076.17 210.986   2
   0  -6  -3 7540.36 193.947   1
   0   6   3 7815.24 204.956   5
   0  -6  -3 7240.58 212.723   3
   0  -6  -3 6424.24 177.483   6
   0  -6  -4 44.8932 7.71276   6
   0  -6  -4 56.9017 12.0123   1
   0  -6  -4 32.5405 14.5784   3
   0   6   4 39.9453 18.3166   1
   0   6   4 53.5736 15.5739   5
   0   6   4 52.7916 15.8089   2
   0  -6  -5 6124.77 172.914   1
   0  -6  -5 6126.13 196.575   3
   0   6   5 5888.88 195.079   2
   0  -6  -5 5570.98 164.651   6
   0  -6  -6 83.9142 14.2872   1
   0   6   6 85.5450 25.6686   3
   0   6   6 88.0861 21.5124   2
   0  -6  -6 78.5993 11.8600   6
   0  -6  -7 67.4594 12.2518   6
   0   6   7 75.7794 23.6358   2
   0   6   7 52.0886 25.8379   3
   0   6   8-1.70870 26.1199   3
   0   6   8-2.38155 18.7305   2
   0  -6  -8 4.62216 10.1384   6
   0  -6  -9 7612.48 232.274   6
   0   6   9 8563.23 274.442   2
   0  -6 -10 286.462 28.7323   6
   0   7  -7 480.272 42.4831   1
   0  -7   7 534.000 50.1176   3
   0  -7   6 70.0699 24.0531   3
   0   7  -6 39.7612 19.1760   1
   0  -7   5 1033.00 38.9025   4
   0  -7   5 1157.79 68.0524   3
   0   7  -5 1201.66 63.7076   1
   0  -7   4 6100.59 203.833   3
   0  -7   4 5775.25 164.850   4
   0   7  -4 5877.83 193.533   1
   0  -7   3 93.4528 21.6466   3
   0  -7   3 76.0405 10.1568   4
   0   7  -3 75.7356 19.0226   1
   0  -7   2 3323.36 124.185   3
   0  -7   2 3167.93 97.2908   4
   0   7  -2 3039.87 119.744   1
   0   7  -2 3106.05 120.020   2
   0  -7   1 681.494 46.7701   3
   0  -7   1 634.799 30.3474   4
   0   7  -1 640.656 44.9864   1
   0   7   0 1203.97 53.4612   4
   0   7   0 1210.17 58.3068   5
   0  -7   0 1110.79 46.0269   4
   0  -7   0 1182.49 63.7371   3
   0   7   0 1043.64 62.8617   1
   0   7   1 294.695 32.8501   1
   0   7   1 296.379 28.5946   5
   0  -7  -1 327.295 32.3796   3
   0   7   1 306.756 31.4791   2
   0  -7  -1 321.705 22.6043   4
   0  -7  -2 10435.9 314.777   3
   0   7   2 10364.3 319.854   1
   0  -7  -2 10296.0 294.067   4
   0   7   2 10694.5 315.986   2
   0   7   2 10260.2 304.561   5
   0  -7  -3 653.195 46.9283   3
   0   7   3 638.661 46.0812   2
   0   7   3 602.305 48.7906   1
   0   7   3 659.250 42.6552   5
   0  -7  -4 152.491 25.1111   3
   0   7   4 101.603 27.6444   1
   0   7   4 131.394 23.8803   2
   0  -7  -4 104.085 9.08873   6
   0   7   5 389.125 37.7831   2
   0  -7  -5 343.872 36.5434   3
   0  -7  -5 313.499 18.7404   6
   0  -7  -6 1255.60 48.7760   6
   0   7   6 1364.93 76.2905   2
   0   7   6 1429.22 86.5611   3
   0   7   7 85.0611 32.0303   3
   0   7   7 122.261 29.0056   2
   0  -8   5 4250.48 166.832   3
   0   8  -4 1064.08 65.6989   1
   0   8  -4 946.770 61.1842   2
   0  -8   4 991.562 65.6855   3
   0  -8   3 1333.47 74.3628   3
   0  -8   3 1184.10 45.7457   4
   0   8  -3 1280.26 71.5934   2
   0   8  -3 1386.49 75.2566   1
   0  -8   2 478.581 26.0513   4
   0   8  -2 522.662 46.3982   1
   0  -8   2 508.823 45.3896   3
   0   8  -1 2939.89 125.316   1
   0  -8   1 3073.03 123.751   3
   0  -8   1 2795.07 93.1054   4
   0  -8   0 3702.26 116.989   4
   0   8   0 4058.08 140.832   5
   0   8   0 3622.18 144.852   1
   0   8   0 3293.97 136.329   2
   0  -8   0 3755.37 143.258   3
   0   8   1 10002.7 308.849   2
   0   8   1 9509.95 312.288   1
   0  -8  -1 10001.2 309.526   3
   0   8   1 9866.80 300.536   5
   0   8   2 1170.52 74.2854   1
   0   8   2 1270.79 71.4449   2
   0  -8  -2 1230.71 70.3777   3
   0   8   3 4699.77 172.610   2
   0   8   3 4659.49 182.309   1
   0  -8  -3 4839.74 175.052   3
   0   8   4 43.7291 28.0106   1
   0  -8  -4 58.8439 22.3319   3
   0   8   4 69.4340 23.3946   2
   0  -8  -5 6728.09 230.881   3
   0   8   5 6578.03 230.120   2
   0  -9   2 1303.60 79.8653   3
   0   9  -2 1291.32 74.9933   5
   0  -9   1 809.285 61.1608   3
   0   9  -1 774.551 63.7303   1
   0   9   0 1491.39 91.5527   1
   0  -9   0 1613.44 88.1095   3
   0   9   1 20.0585 26.2397   1
   0  -9  -1 1.20212 20.3274   3
   0   9   2 2836.67 136.404   1
   1 -10  -2 2748.10 103.502   4
   1 -10  -1 1575.90 69.4445   4
   1 -10   0 3769.07 127.323   4
  -1   9   4 247.058 34.6995   2
  -1   9   4 163.504 45.7189   1
   1  -9  -3 303.183 29.1985   4
  -1   9   3 333.390 51.7390   1
  -1   9   3 349.957 39.2333   2
  -1   9   2 1366.88 92.0167   1
  -1   9   2 1497.17 79.5315   2
   1  -9  -2 1495.77 83.1761   3
   1  -9  -2 1323.73 62.3552   4
  -1   9   1 4206.58 155.655   2
  -1   9   1 4305.95 176.044   1
   1  -9  -1 3750.77 131.062   4
  -1   9   1 4013.64 157.203   5
   1  -9  -1 4299.95 163.635   3
  -1   9   0 244.112 36.7201   5
   1  -9   0 222.119 34.9388   3
  -1   9   0 246.267 33.4173   2
   1  -9   0 195.015 21.3808   4
  -1   9   0 238.720 41.1955   1
  -1   9  -1 1031.64 66.3543   2
   1  -9   1 1020.92 48.8995   4
  -1   9  -1 1213.96 73.2980   5
   1  -9   1 1135.80 73.0602   3
  -1   9  -1 1034.96 77.1360   1
  -1   9  -2 662.978 60.1829   1
  -1   9  -2 741.976 58.1882   5
   1  -9   2 626.660 35.6551   4
  -1   9  -2 616.809 51.3711   2
   1  -9   2 738.321 57.7812   3
   1  -9   3 475.692 29.8495   4
  -1   9  -3 545.785 49.7473   5
  -1   8   7 162.675 32.2624   2
  -1   8   6 590.644 49.3700   2
  -1   8   5 195.888 29.6400   2
   1  -8  -5 139.051 28.9222   3
  -1   8   4 1956.48 89.9227   2
   1  -8  -4 1910.99 77.9997   4
   1  -8  -4 1853.89 92.7279   3
  -1   8   4 1666.51 105.507   1
  -1   8   3 1.06010 18.7671   5
   1  -8  -3 3.52542 11.3613   4
  -1   8   3 2.87995 15.1838   2
  -1   8   3-1.46499 22.7863   1
   1  -8  -3-4.42472 19.2362   3
  -1   8   2 5981.48 199.990   5
   1  -8  -2 5503.72 174.858   4
  -1   8   2 5823.49 212.182   1
   1  -8  -2 5434.90 196.235   3
  -1   8   2 6061.91 196.456   2
   1  -8  -1 574.271 33.7045   4
  -1   8   1 522.223 44.1702   5
  -1   8   1 580.801 43.2671   2
  -1   8   1 581.189 52.4970   1
   1  -8  -1 469.406 43.1534   3
   1  -8   0 451.829 42.6657   3
  -1   8   0 516.331 43.7085   5
  -1   8   0 405.429 45.1084   1
  -1   8   0 494.617 39.9048   2
   1  -8   0 448.522 29.3605   4
  -1   8  -1 3.55428 20.7893   1
  -1   8  -1-8.21882 14.6021   2
  -1   8  -1-3.07479 19.4506   5
   1  -8   1-10.7079 19.7705   3
   1  -8   1-0.91698 10.5340   4
  -1   8  -2 5503.30 188.059   5
  -1   8  -2 5500.93 186.886   2
   1  -8   2 5606.72 193.153   3
  -1   8  -2 5288.93 194.438   1
   1  -8   2 5310.64 163.588   4
  -1   8  -3 1460.05 81.8927   1
   1  -8   3 1505.58 80.0938   3
   1  -8   3 1383.01 56.4071   4
  -1   8  -4 4366.31 164.609   1
   1  -8   4 4612.08 169.495   3
   1  -8   4 4208.93 134.776   4
   1  -8   5 266.374 22.4067   4
   1  -8   5 263.073 38.5499   3
  -1   8  -5 295.424 38.1997   1
  -1   7   9 5734.81 202.142   2
   1  -7  -9 5169.88 162.303   6
   1  -7  -8 392.473 26.3974   6
  -1   7   8 493.786 45.9274   2
  -1   7   7 520.885 55.4757   3
   1  -7  -7 417.692 24.7920   6
  -1   7   7 475.751 44.2524   2
   1  -7  -6 1157.03 44.1645   6
  -1   7   6 1426.34 71.2023   2
  -1   7   5 2077.20 87.6153   2
   1  -7  -5 2048.99 72.9056   6
   1  -7  -5 2006.78 77.7557   4
  -1   7   4-6.89910 22.1812   1
  -1   7   4 10.4148 16.9806   5
  -1   7   4-0.82712 13.2965   2
   1  -7  -4 5.65187 11.5157   4
   1  -7  -4 3.93613 9.24897   6
   1  -7  -4 3.41234 5.33350   6
   1  -7  -3 1031.05 35.8135   6
  -1   7   3 968.928 65.4393   1
  -1   7   3 994.187 57.9638   5
   1  -7  -3 963.994 44.9653   4
  -1   7   3 1019.90 54.9929   2
   1  -7  -2 331.978 11.4394   6
   1  -7  -2 368.058 12.4829   6
  -1   7   2 412.102 35.9349   5
  -1   7   2 354.999 39.5974   1
  -1   7   2 403.283 33.6363   2
   1  -7  -2 408.308 26.8239   4
   1  -7  -1 477.077 29.3149   4
  -1   7   1 500.531 44.1947   1
  -1   7   1 554.901 40.6205   5
  -1   7   1 458.819 35.7837   2
  -1   7   0 991.089 61.4384   1
  -1   7   0 1057.60 57.5888   5
  -1   7   0 1004.50 54.4029   2
   1  -7   0 953.844 43.4599   4
  -1   7  -1 7096.69 235.276   1
   1  -7   1 7164.96 211.257   4
  -1   7  -1 7284.48 229.913   5
  -1   7  -1 7712.83 230.435   2
  -1   7  -2 49.3977 18.0971   1
   1  -7   2 59.3517 11.6119   4
  -1   7  -2 74.1941 16.6310   4
   1  -7   3 408.591 26.6607   4
  -1   7  -3 406.210 36.8717   1
  -1   7  -3 488.390 32.8278   4
  -1   7  -4 8.08896 13.3290   1
   1  -7   4 0.87692 8.66342   4
  -1   7  -5 8404.06 267.244   1
   1  -7   5 8577.73 245.233   4
   1  -7   6 28.3941 11.7039   4
   1  -7   7 846.924 43.4486   4
  -1   7  -7 914.065 58.2292   1
   1  -6 -10-1.08111 15.1841   6
  -1   6  10-15.0538 26.1686   2
  -1   6   9 1142.09 70.6086   2
   1  -6  -9 982.179 46.2528   6
   1  -6  -8 1303.59 53.2743   6
  -1   6   8 1535.37 96.1455   3
  -1   6   8 1572.31 79.4647   2
  -1   6   7 174.627 34.8895   3
   1  -6  -7 163.104 15.1445   6
  -1   6   7 182.122 26.7299   2
  -1   6   6 10591.1 320.342   5
   1  -6  -6 9888.22 282.918   6
   1  -6  -5 4225.14 126.942   6
   1  -6  -5 4788.98 160.688   3
   1  -6  -5 4813.83 143.105   6
  -1   6   5 4496.06 158.238   5
   1  -6  -5 4502.87 143.884   4
  -1   6   5 4779.70 154.373   2
   1  -6  -4 275.277 21.4349   6
   1  -6  -4 214.710 13.6171   6
   1  -6  -4 270.702 28.5006   3
   1  -6  -4 230.729 20.8366   4
  -1   6   4 296.865 26.4946   2
  -1   6   4 274.910 29.8707   5
  -1   6   3 201.592 21.9025   2
   1  -6  -3 139.739 10.3368   6
  -1   6   3 188.197 28.8522   1
   1  -6  -3 202.674 24.0490   3
  -1   6   3 247.949 26.9528   5
   1  -6  -3 199.835 18.3746   4
   1  -6  -3 214.095 16.5525   6
  -1   6   2 18716.7 548.096   5
   1  -6  -2 19154.9 533.630   4
  -1   6   2 18319.0 560.255   1
   1  -6  -2 19626.8 552.008   3
   1  -6  -2 20456.1 524.304   6
  -1   6   2 20359.3 546.238   2
  -1   6   1 1721.69 83.5020   1
   1  -6  -1 1846.01 68.3087   4
   1  -6  -1 1904.80 81.6626   3
  -1   6   1 1903.35 77.2370   2
  -1   6   1 1971.59 81.0531   5
  -1   6   1 2111.91 77.3114   4
   1  -6  -1 1990.06 56.6413   6
   1  -6   0 59.2975 10.6459   4
  -1   6   0 81.7056 17.5107   5
   1  -6   0 70.7526 4.40795   6
   1  -6   0 77.5388 16.9305   3
  -1   6   0 69.3494 13.9912   4
  -1   6   0 56.0644 16.8648   1
  -1   6   0 75.5860 14.4228   2
   1  -6   1 751.051 21.9828   6
   1  -6   1 705.796 34.6326   4
  -1   6  -1 692.802 42.7525   5
  -1   6  -1 657.465 44.2671   1
  -1   6  -1 731.922 39.2073   4
  -1   6  -2 7746.27 233.620   1
  -1   6  -2 7091.51 207.220   6
   1  -6   2 7650.20 217.943   4
   1  -6   2 7557.29 201.884   6
  -1   6  -3 328.347 29.6478   1
   1  -6   3 336.656 23.0481   4
  -1   6  -3 359.943 21.2780   6
  -1   6  -4 5455.66 183.311   1
   1  -6   4 5680.71 171.424   4
  -1   6  -4 5459.21 166.894   6
   1  -6   5 424.429 27.7261   4
  -1   6  -5 399.569 26.3778   6
  -1   6  -5 488.885 30.7743   4
  -1   6  -6 899.666 52.1025   1
  -1   6  -6 911.503 44.5039   6
   1  -6   6 873.764 42.8794   4
   1  -6   7 9.20722 10.9676   4
  -1   6  -7 28.5084 12.6181   6
  -1   6  -7 4.03210 16.1048   1
  -1   6  -8 7539.57 231.976   1
   1  -6   8 7284.55 220.062   4
  -1   6  -8 7071.77 221.037   6
  -1   6  -9 161.254 26.9502   1
   1  -6   9 184.695 23.3396   4
  -1   6  -9 170.410 25.6689   6
  -1   5  11 792.944 66.1430   2
   1  -5 -10 358.084 28.4846   6
   1  -5 -10 343.681 33.3134   1
  -1   5  10 397.921 44.7028   2
  -1   5   9 6132.27 230.465   3
  -1   5   9 6681.57 209.742   2
  -1   5   8 2543.48 104.900   2
  -1   5   8 2636.15 126.399   3
   1  -5  -8 2844.34 97.5310   5
   1  -5  -7 170.639 20.7164   5
  -1   5   7 94.8465 25.6935   5
  -1   5   7 117.436 27.9342   3
  -1   5   7 134.164 21.6257   2
   1  -5  -7 127.030 13.6205   6
  -1   5   6 6161.42 189.161   2
  -1   5   6 5504.21 201.165   3
   1  -5  -6 5374.81 163.968   6
   1  -5  -6 6253.25 179.431   5
  -1   5   6 5738.96 194.916   5
   1  -5  -6 6428.80 187.561   1
   1  -5  -5 1286.75 46.9758   6
   1  -5  -5 1515.91 63.9022   1
   1  -5  -5 1483.00 58.0749   5
  -1   5   5 1320.27 67.2003   5
  -1   5   5 1407.58 63.0952   2
   1  -5  -5 1595.47 63.8326   2
   1  -5  -5 1461.14 67.4109   3
   1  -5  -4 23.8451 10.1042   6
   1  -5  -4 10.7442 10.2415   2
  -1   5   4 9.78835 12.7379   5
  -1   5   4 16.1834 9.35349   2
   1  -5  -4 18.3832 11.0105   3
   1  -5  -4 11.6662 10.9836   1
  -1   5   3 6675.25 211.408   5
   1  -5  -3 6903.76 195.850   6
  -1   5   3 6643.34 222.528   1
  -1   5   3 7137.02 204.161   4
   1  -5  -3 6530.25 209.202   3
  -1   5   3 7091.07 211.156   3
   1  -5  -3 7124.17 203.926   1
  -1   5   3 6524.93 203.494   2
  -1   5   2 11159.9 352.666   1
   1  -5  -2 11639.6 346.898   3
   1  -5  -2 12315.1 329.803   6
  -1   5   2 11857.7 346.698   5
  -1   5   2 13073.1 350.681   3
  -1   5   2 12039.8 341.473   2
  -1   5   2 13033.3 342.869   4
   1  -5  -2 11375.5 333.454   4
   1  -5  -2 12770.7 339.928   1
   1  -5  -1 956.296 41.4681   1
  -1   5   1 835.515 47.8321   1
  -1   5   1 855.312 44.5777   5
  -1   5   1 943.744 42.5940   4
   1  -5  -1 793.534 44.2491   3
   1  -5  -1 854.515 31.5450   6
  -1   5   1 930.513 47.3545   3
  -1   5   1 814.364 41.1819   2
   1  -5  -1 869.000 37.6507   4
  -1   5   0 802.388 41.9756   5
  -1   5   0 756.259 38.9919   2
  -1   5   0 799.366 43.1566   3
  -1   5   0 745.453 42.9461   1
   1  -5   0 802.092 26.4972   6
   1  -5   0 706.131 41.0853   3
   1  -5   0 747.860 34.3394   4
  -1   5   0 756.705 37.4193   4
   1  -5   1 7741.08 235.253   3
  -1   5  -1 7641.89 214.429   6
  -1   5  -1 8087.45 227.806   4
   1  -5   1 7206.10 221.249   4
   1  -5   1 8110.59 209.758   6
  -1   5  -1 7365.63 233.655   1
  -1   5  -1 8753.90 241.966   3
  -1   5  -2 7.59520 13.9121   3
   1  -5   2 2.95291 5.77965   4
  -1   5  -2 14.4029 6.41052   6
   1  -5   2 5.00182 7.35588   1
   1  -5   2 8.67499 9.89966   3
   1  -5   2 13.7938 3.93988   6
  -1   5  -2 13.3753 9.05748   1
  -1   5  -2 7.03867 8.32062   4
   1  -5   3 621.700 22.2659   6
  -1   5  -3 663.784 45.0450   3
   1  -5   3 633.247 31.4924   1
   1  -5   3 603.015 30.9857   4
  -1   5  -3 659.701 33.5176   4
  -1   5  -3 526.373 34.1297   1
   1  -5   3 466.805 35.3153   3
  -1   5  -3 576.154 27.5235   6
   1  -5   4 744.130 46.3757   3
   1  -5   4 788.536 29.9568   6
  -1   5  -4 834.194 36.3180   6
   1  -5   4 757.436 37.0271   4
  -1   5  -5 7979.08 238.785   6
   1  -5   5 7792.95 259.571   3
   1  -5   5 8459.04 231.398   6
   1  -5   5 8247.59 242.206   4
   1  -5   6 1853.18 89.5625   3
   1  -5   6 1810.03 72.3957   4
  -1   5  -6 1854.90 70.8516   6
  -1   5  -6 1951.38 76.9196   1
   1  -5   7 60.5805 13.4584   4
   1  -5   7 56.0169 20.1667   3
  -1   5  -7 66.4117 15.9004   1
  -1   5  -7 42.0165 13.5116   6
   1  -5   8 2631.68 93.9608   4
  -1   5  -8 2421.54 90.9552   6
  -1   5  -8 2445.11 94.7847   1
   1  -5   9 639.793 40.9971   4
  -1   5  -9 539.741 38.1401   6
  -1   5  -9 559.973 40.0590   1
   1  -5   9 571.076 54.8764   3
   1  -5  10 5.42681 14.3138   4
  -1   5 -10-0.79904 15.6197   1
  -1   5 -10-0.77410 16.9305   6
   1  -4 -11 1374.21 64.3082   6
  -1   4  11 1628.00 92.5158   2
   1  -4 -11 1561.95 70.4083   1
  -1   4  10 2285.96 107.501   2
  -1   4  10 2387.05 129.722   3
   1  -4 -10 2342.02 91.3370   1
   1  -4 -10 2083.86 79.4835   6
  -1   4   9 8988.84 301.658   3
  -1   4   9 8911.64 275.632   2
   1  -4  -8 4932.36 154.364   6
  -1   4   8 5470.18 189.764   5
   1  -4  -8 5769.07 177.334   5
  -1   4   8 4868.94 194.241   3
  -1   4   8 5649.25 181.245   2
  -1   4   7 4453.84 171.884   3
  -1   4   7 4515.46 153.136   2
   1  -4  -7 4401.55 134.801   6
   1  -4  -7 4836.25 154.137   5
  -1   4   7 4293.76 162.973   5
   1  -4  -6 13001.9 358.551   5
  -1   4   6 12571.6 380.555   3
  -1   4   6 11719.5 369.065   5
   1  -4  -6 13719.8 367.215   1
   1  -4  -6 13516.5 358.022   2
   1  -4  -6 12069.0 342.115   6
  -1   4   6 12195.7 358.310   2
  -1   4   5 7211.21 218.208   2
  -1   4   5 7016.97 226.314   5
   1  -4  -5 7759.35 224.520   1
   1  -4  -5 7534.19 217.294   5
   1  -4  -5 7696.04 216.193   2
   1  -4  -5 6946.45 211.580   4
  -1   4   4 506.310 29.7712   4
   1  -4  -4 516.782 29.5225   2
   1  -4  -4 548.616 33.7018   1
  -1   4   4 462.536 34.1260   5
   1  -4  -4 505.550 32.3694   3
   1  -4  -4 538.722 30.9446   5
  -1   4   4 542.524 33.8235   3
   1  -4  -4 458.302 25.7645   4
  -1   4   4 493.548 28.8866   2
   1  -4  -3 1732.10 68.6944   3
   1  -4  -3 1800.89 68.7690   1
  -1   4   3 1666.78 63.1374   2
   1  -4  -3 1799.60 62.1725   6
  -1   4   3 1517.79 75.7217   1
  -1   4   3 1853.32 65.4662   4
   1  -4  -3 1826.02 65.6817   2
  -1   4   3 1577.93 68.9259   5
   1  -4  -3 1793.07 64.8379   5
  -1   4   3 1868.37 70.3458   3
  -1   4   2 16804.9 451.371   3
   1  -4  -2 17738.2 450.028   1
  -1   4   2 15704.4 444.596   2
   1  -4  -2 15284.8 449.063   3
  -1   4   2 15353.4 457.784   1
   1  -4  -2 16399.5 439.677   6
  -1   4   2 17018.1 446.052   4
  -1   4   2 16266.8 452.652   5
  -1   4   1 275.022 19.1385   2
   1  -4  -1 261.362 21.0984   3
  -1   4   1 250.222 20.7330   5
  -1   4   1 302.846 20.2459   4
  -1   4   1 272.651 21.8908   3
  -1   4   1 279.558 23.8212   1
   1  -4  -1 268.753 15.7576   6
   1  -4   0 12.0948 5.85407   4
  -1   4   0 8.58355 4.88093   6
  -1   4   0 6.89169 7.61870   1
   1  -4   0 14.3741 4.93221   6
   1  -4   0 2.30653 6.63054   3
  -1   4   0 7.09990 6.84528   4
  -1   4   0 2.86963 8.01434   3
  -1   4  -1 47901.1 1210.65   3
  -1   4  -1 43053.7 1203.87   1
   1  -4   1 45221.9 1207.12   3
   1  -4   1 46276.0 1196.60   1
  -1   4  -1 44602.4 1191.97   6
   1  -4   1 45818.0 1187.58   6
  -1   4  -1 47089.5 1200.14   4
   1  -4   1 43715.9 1196.72   4
  -1   4  -2 1622.72 55.4627   6
   1  -4   2 1536.20 58.1385   4
   1  -4   2 1539.39 65.0610   3
  -1   4  -2 1520.56 62.2007   1
   1  -4   2 1766.55 51.2545   6
  -1   4  -2 1834.53 62.6657   4
   1  -4   2 1853.94 59.7158   1
  -1   4  -2 1822.80 72.4100   3
  -1   4  -3 965.729 38.8759   6
   1  -4   3 1034.54 33.8251   6
   1  -4   3 991.399 42.3591   4
  -1   4  -3 1137.28 44.5914   4
  -1   4  -3 1157.28 56.6628   3
   1  -4   3 872.443 47.5874   3
   1  -4   3 1083.63 41.0499   1
   1  -4   4 8448.33 253.979   4
  -1   4  -4 9684.86 256.476   4
   1  -4   4 8659.96 269.319   3
  -1   4  -4 9913.77 280.032   3
   1  -4   4 8929.37 244.389   6
  -1   4  -4 8326.45 250.318   6
   1  -4   4 9922.40 254.004   1
  -1   4  -5 7108.51 188.499   4
   1  -4   5 7140.18 187.493   1
   1  -4   5 5518.03 198.857   3
  -1   4  -5 5905.19 186.911   1
  -1   4  -5 5658.04 182.623   6
   1  -4   5 5928.17 186.563   4
   1  -4   5 6814.70 177.832   6
   1  -4   6 354.670 33.9270   3
   1  -4   6 343.672 25.1771   4
  -1   4  -6 321.484 22.9966   6
  -1   4  -6 337.300 24.4399   1
   1  -4   6 361.988 20.5553   6
  -1   4  -7 4679.46 147.059   6
   1  -4   7 4504.11 169.839   3
  -1   4  -7 4684.80 147.850   1
   1  -4   7 5053.53 153.764   4
  -1   4  -8 4360.87 140.343   1
   1  -4   8 3968.48 163.096   3
  -1   4  -8 4236.08 140.003   6
  -1   4  -9 858.930 47.5019   6
   1  -4   9 906.733 49.9875   4
   1  -4   9 887.354 65.7850   3
  -1   4  -9 904.322 46.8641   1
  -1   4 -10 1887.70 76.7527   1
  -1   4 -10 1756.36 78.4508   6
   1  -4  10 1934.09 82.3155   4
   1  -4  10 1674.75 101.322   3
  -1   4 -11 1901.70 87.2705   6
   1  -4  11 2158.59 91.6913   4
  -1   4 -11 2051.96 85.9643   1
   1  -4  12 407.362 39.5552   4
  -1   4 -12 433.760 37.9635   1
   1  -3 -12 1217.36 60.1120   1
  -1   3  12 963.519 78.3849   2
   1  -3 -11 150.598 21.5897   6
   1  -3 -11 208.416 26.2150   1
  -1   3  11 183.512 36.3673   2
   1  -3 -10 1958.27 79.5039   1
  -1   3  10 1961.44 97.3921   2
   1  -3 -10 1893.52 71.8031   6
  -1   3   9 1990.77 108.364   3
  -1   3   9 1884.13 90.6743   2
   1  -3  -9 2003.75 80.3400   1
   1  -3  -9 1953.36 71.7454   6
  -1   3   8 59.2702 22.6664   3
   1  -3  -8 70.0843 24.8845   1
   1  -3  -8 71.5284 21.8748   5
  -1   3   8 34.9513 16.8062   2
   1  -3  -8 71.8913 12.2198   6
   1  -3  -7 1867.01 64.1102   6
  -1   3   7 1611.01 87.1008   3
  -1   3   7 1779.24 86.8414   5
   1  -3  -7 2047.25 83.3764   5
  -1   3   7 1772.74 77.2885   2
   1  -3  -7 2010.13 91.0227   1
   1  -3  -7 1958.84 74.2634   2
   1  -3  -6 24009.2 641.523   6
  -1   3   6 22889.4 654.840   2
   1  -3  -6 25348.8 663.457   5
  -1   3   6 22498.1 669.141   5
  -1   3   6 23449.0 674.169   3
   1  -3  -6 24175.8 652.133   2
   1  -3  -5 4.08418 11.1578   5
  -1   3   5 11.6951 12.5960   5
  -1   3   5 1.54588 10.6469   3
   1  -3  -5 10.6234 7.49713   2
   1  -3  -5 11.0292 12.0427   1
  -1   3   5 9.85113 7.64577   2
  -1   3   5 7.22465 9.62169   3
   1  -3  -5 2.41125 5.56938   4
  -1   3   4 775.158 36.3591   2
  -1   3   4 783.816 44.2609   5
  -1   3   4 884.876 41.7390   3
  -1   3   4 911.470 38.3115   4
   1  -3  -4 929.743 42.9937   5
   1  -3  -4 802.878 39.9073   3
   1  -3  -4 776.812 34.4789   4
   1  -3  -4 849.838 36.7089   2
   1  -3  -4 843.874 44.7673   1
  -1   3   3 6306.51 179.997   3
   1  -3  -3 5633.34 171.216   4
  -1   3   3 6444.35 175.985   4
   1  -3  -3 5858.43 178.566   3
  -1   3   3 5742.04 172.794   2
  -1   3   3 5691.27 184.169   5
   1  -3  -3 6808.65 180.884   5
   1  -3  -3 6266.42 184.147   1
   1  -3  -3 6274.85 173.402   2
   1  -3  -2 14548.7 382.152   6
   1  -3  -2 15097.1 388.330   5
   1  -3  -2 14947.5 383.020   2
   1  -3  -2 13625.3 386.693   3
  -1   3   2 14790.8 388.927   3
   1  -3  -2 13182.3 380.941   4
  -1   3   2 13373.0 397.118   1
  -1   3   2 14534.4 383.984   4
  -1   3   2 14158.1 392.406   5
  -1   3   2 13484.2 381.517   2
  -1   3   1 3380.72 101.952   2
   1  -3  -1 3310.12 104.362   5
   1  -3  -1 3429.96 106.901   3
  -1   3   1 3162.87 106.815   5
  -1   3   1 3283.62 110.940   1
  -1   3   1 3689.35 105.340   4
  -1   3   1 3623.73 107.777   3
   1  -3  -1 3555.43 100.927   6
  -1   3   0 14810.8 428.225   1
   1  -3   0 16774.3 418.536   6
  -1   3   0 15433.1 419.242   6
   1  -3   0 16283.0 424.640   1
  -1   3   0 14616.4 426.314   5
  -1   3   0 15606.3 427.171   3
   1  -3   0 15067.5 426.207   3
  -1   3   0 16265.9 424.372   4
   1  -3   1 109.002 8.50221   6
  -1   3  -1 96.0646 9.35966   6
  -1   3  -1 103.958 11.4328   4
   1  -3   1 125.646 10.9292   1
   1  -3   1 104.713 12.3477   3
  -1   3  -1 105.710 13.4008   3
  -1   3  -1 115.536 12.2029   1
   1  -3   2 496.755 23.0233   1
  -1   3  -2 533.713 31.3733   3
   1  -3   2 473.348 24.2621   4
  -1   3  -2 452.089 21.6470   6
   1  -3   2 468.806 27.5055   3
  -1   3  -2 504.432 25.1468   4
   1  -3   2 517.962 20.0782   6
   1  -3   3 68.7737 6.93057   6
  -1   3  -3 59.5793 13.5659   3
   1  -3   3 45.5984 11.1831   3
   1  -3   3 51.6000 8.47130   4
   1  -3   3 45.6897 7.84677   1
  -1   3  -3 60.0939 9.64135   4
  -1   3  -3 67.9355 8.67066   6
   1  -3   4 10508.2 329.293   3
  -1   3  -4 13487.4 341.579   2
  -1   3  -4 12475.1 319.815   4
  -1   3  -4 10894.8 316.069   1
   1  -3   4 11171.2 309.540   6
  -1   3  -4 13198.7 343.416   3
  -1   3  -4 11136.8 314.589   6
   1  -3   4 10933.5 318.860   4
   1  -3   4 12068.9 314.446   1
  -1   3  -5 7.66524 6.00763   1
  -1   3  -5 13.4108 8.12780   4
  -1   3  -5 7.99749 6.99310   6
   1  -3   5 9.99025 5.68574   6
   1  -3   5 6.69986 10.3298   3
  -1   3  -5 8.77861 14.4972   2
   1  -3   5 8.46907 6.92082   1
  -1   3  -5 16.9414 15.7175   3
   1  -3   5 10.9146 7.03393   4
   1  -3   6 6060.82 212.761   3
   1  -3   6 7071.21 187.807   6
   1  -3   6 7305.60 195.153   1
   1  -3   6 6578.64 196.830   4
  -1   3  -6 6186.86 191.178   6
  -1   3  -6 6273.62 191.236   1
  -1   3  -7 3070.22 109.058   6
   1  -3   7 3299.53 114.533   4
   1  -3   7 2939.15 128.858   3
   1  -3   8 13045.3 358.422   4
  -1   3  -8 12102.0 351.067   6
  -1   3  -8 13054.9 349.472   1
  -1   3  -9 1856.18 70.4842   1
  -1   3  -9 1778.14 73.1466   6
   1  -3   9 1678.89 93.8128   3
   1  -3   9 1809.28 77.3511   4
   1  -3  10 16.4932 22.6490   3
  -1   3 -10-5.55883 13.3367   6
  -1   3 -10 5.52796 10.8838   1
   1  -3  10 2.38779 13.6512   4
  -1   3 -11 1767.51 82.8355   6
   1  -3  11 1650.02 105.813   3
  -1   3 -11 2215.26 81.3013   1
   1  -3  11 2001.05 89.1609   4
   1  -3  12 553.386 45.7948   4
  -1   3 -12 535.751 38.2246   1
   1  -2 -12 18.6820 15.9161   1
  -1   2  12-11.2772 28.8939   2
  -1   2  11 1798.54 103.229   2
   1  -2 -11 1945.78 76.6311   6
   1  -2 -10 286.718 27.2066   1
   1  -2 -10 224.500 21.1402   6
  -1   2  10 232.567 34.7296   2
  -1   2   9 4796.80 163.821   2
   1  -2  -9 4714.85 145.200   1
   1  -2  -8 2928.14 118.496   5
  -1   2   8 2658.28 108.212   2
   1  -2  -8 3027.09 104.565   2
   1  -2  -8 2688.11 98.2229   1
   1  -2  -7 1298.41 57.4192   1
   1  -2  -7 1546.29 61.1649   2
  -1   2   7 1404.78 74.9371   5
   1  -2  -7 1467.06 72.2324   5
  -1   2   7 1288.81 62.2626   2
  -1   2   7 1484.17 57.3779   4
  -1   2   6 63.7639 13.5640   2
   1  -2  -6 97.4378 15.4318   2
  -1   2   6 42.3181 17.4040   5
   1  -2  -6 65.5351 18.3672   5
  -1   2   6 82.1075 12.9113   4
   1  -2  -5 9179.74 245.444   2
   1  -2  -5 7998.56 240.381   4
   1  -2  -5 9414.62 261.507   5
  -1   2   5 8690.10 263.889   5
  -1   2   5 8534.49 248.281   2
  -1   2   5 8920.24 244.152   4
   1  -2  -4 2681.67 79.2969   2
  -1   2   4 2506.44 94.2851   5
   1  -2  -4 2299.79 76.2886   4
  -1   2   4 2451.73 80.0531   2
   1  -2  -4 2743.60 92.8121   5
  -1   2   3 40530.9 1109.79   2
  -1   2   3 41687.7 1124.19   5
   1  -2  -3 42750.4 1114.53   3
   1  -2  -3 45397.6 1121.93   5
   1  -2  -3 43068.1 1108.48   2
   1  -2  -3 40653.6 1108.35   4
  -1   2   3 42906.0 1110.89   4
  -1   2   2 149.047 9.67377   2
   1  -2  -2 166.662 10.1770   2
  -1   2   2 161.782 16.0090   5
   1  -2  -2 153.395 10.7914   4
   1  -2  -2 165.891 12.7357   3
  -1   2   2 173.552 12.5245   4
  -1   2   1 2430.38 82.2954   1
   1  -2  -1 2574.53 79.5351   1
   1  -2  -1 2304.60 73.9700   3
  -1   2   1 2568.12 74.9993   4
  -1   2   1 2381.17 72.8866   6
  -1   2   1 2445.75 70.1087   2
  -1   2   1 2440.44 79.6625   5
   1  -2  -1 2276.86 72.6229   4
   1  -2   0 51817.9 1290.27   1
  -1   2   0 48635.8 1286.45   6
  -1   2   0 47527.9 1291.27   5
   1  -2   0 47045.5 1288.46   3
  -1   2   0 51689.9 1289.07   4
   1  -2   0 51484.8 1289.39   5
   1  -2   0 47718.8 1287.57   4
  -1   2   0 47008.6 1291.87   1
  -1   2  -1 248941. 6770.64   6
  -1   2  -1 276568. 6774.67   4
  -1   2  -1 243761. 6773.87   1
   1  -2   1 284006. 6772.53   1
   1  -2   1 248984. 6774.13   3
  -1   2  -2 27.1627 5.90143   6
   1  -2   2 25.3238 7.54066   3
  -1   2  -2 26.8847 6.92763   4
  -1   2  -3 0.42391 3.89792   1
  -1   2  -3 3.66874 4.83924   6
   1  -2   3 2.07430 4.18322   1
   1  -2   3 2.14068 7.63332   2
   1  -2   3 1.84345 6.96177   3
  -1   2  -3 3.36481 5.69430   4
   1  -2   4 1971.50 60.9889   6
   1  -2   4 1935.85 80.3562   2
  -1   2  -4 1970.25 65.3907   6
   1  -2   4 1759.34 75.2275   3
   1  -2   4 2133.29 63.4075   1
  -1   2  -4 2254.07 79.6060   2
  -1   2  -4 2041.07 63.8662   1
   1  -2   4 1881.02 67.7442   4
  -1   2  -4 2156.83 68.7526   4
   1  -2   5 8083.25 210.381   1
   1  -2   5 7070.89 214.234   4
  -1   2  -5 7582.59 211.131   6
  -1   2  -5 7266.76 207.845   1
  -1   2  -5 7743.19 227.704   2
   1  -2   5 7054.22 227.342   3
   1  -2   5 7927.71 206.730   6
   1  -2   6 208.444 18.3787   4
   1  -2   6 174.488 24.1656   3
  -1   2  -6 208.661 15.1742   1
   1  -2   6 255.231 19.1411   1
   1  -2   6 229.818 27.9837   2
  -1   2  -6 244.723 26.3633   2
   1  -2   6 237.836 16.1488   6
  -1   2  -6 214.365 17.3520   6
   1  -2   7 9102.48 300.658   3
  -1   2  -7 9771.75 272.207   1
   1  -2   7 9860.32 282.479   4
  -1   2  -7 9326.15 276.746   6
  -1   2  -8 299.353 20.1484   1
  -1   2  -8 255.350 22.5541   6
   1  -2   8 353.598 28.1695   1
   1  -2   8 280.458 25.2953   4
   1  -2   8 206.345 33.3180   2
   1  -2   8 235.011 32.1889   3
   1  -2   9 1181.78 58.1097   4
  -1   2  -9 1272.24 50.0630   1
  -1   2  -9 1173.01 54.9344   6
  -1   2 -10 181.925 19.0720   1
   1  -2  10 143.766 32.3100   3
  -1   2 -10 171.551 22.7181   6
   1  -2  10 179.645 24.2685   4
  -1   2 -11 4571.26 159.171   6
   1  -2  11 3907.28 192.475   2
   1  -2  11 4427.31 191.132   3
  -1   2 -11 5173.51 151.156   1
   1  -2  11 4734.66 165.069   4
  -1   2 -12 254.885 25.2676   1
   1  -2  12 201.494 31.0063   4
   1  -1 -13 3283.58 117.904   1
  -1   1  12 1664.78 107.158   2
   1  -1 -12 2058.09 81.8010   1
   1  -1 -11 68.4641 15.7775   6
   1  -1 -11 83.6507 17.2372   1
  -1   1  11 71.5619 30.7394   3
  -1   1  11 49.9067 25.3104   2
   1  -1 -10 5370.77 167.087   6
   1  -1 -10 5928.12 177.096   1
  -1   1  10 5414.91 200.660   2
  -1   1   9 1225.05 72.1242   2
   1  -1  -9 1340.36 53.1941   6
   1  -1  -8 336.724 22.1187   6
   1  -1  -8 420.266 31.6272   2
   1  -1  -8 353.292 40.7264   5
   1  -1  -8 352.985 26.5269   1
  -1   1   8 292.933 30.7722   2
  -1   1   7 278.164 28.2043   2
   1  -1  -7 328.844 36.2063   5
   1  -1  -7 275.468 19.1746   6
   1  -1  -7 335.961 24.3321   1
  -1   1   7 298.726 21.2901   4
   1  -1  -7 379.731 27.0986   2
   1  -1  -6 38257.5 1011.46   3
   1  -1  -6 39656.9 998.931   2
  -1   1   6 35002.4 1002.68   2
   1  -1  -6 38754.3 1021.60   5
  -1   1   6 35988.0 1019.82   5
   1  -1  -6 34637.6 995.533   1
  -1   1   6 39489.0 991.970   4
   1  -1  -5 3306.60 111.117   3
   1  -1  -5 3269.08 101.846   2
  -1   1   5 2939.02 103.713   2
   1  -1  -5 3205.34 117.371   5
  -1   1   5 3127.56 119.130   5
  -1   1   5 3430.51 98.1867   4
   1  -1  -4 5699.40 173.766   3
  -1   1   4 5209.70 165.192   2
  -1   1   4 5844.26 182.539   5
   1  -1  -4 5987.32 164.314   2
   1  -1  -4 6054.97 180.431   5
  -1   1   4 6370.80 163.131   4
   1  -1  -4 5443.62 160.228   4
   1  -1  -3 2915.46 82.2284   2
  -1   1   3 2715.78 82.8948   2
  -1   1   3 2819.22 97.9422   5
   1  -1  -3 2731.72 80.7554   4
   1  -1  -2 9539.79 248.299   2
  -1   1   2 9455.39 249.141   2
   1  -1  -2 8867.74 250.707   4
  -1   1   2 9556.25 264.675   5
   1  -1  -1 1414.62 45.4448   4
   1  -1  -1 1507.59 45.0598   3
   1  -1  -1 1444.79 51.9511   5
  -1   1   1 1462.02 47.4564   6
   1  -1  -1 1434.41 47.8926   6
  -1   1   1 1513.76 46.4615   4
  -1   1   1 1469.93 53.1734   5
  -1   1   0 17075.2 451.049   6
   1  -1   0 16334.5 449.756   4
  -1   1   0 16829.2 450.025   4
   1  -1   0 17160.9 452.769   5
  -1   1   0 16062.6 453.580   5
   1  -1   0 17158.3 450.807   6
   1  -1   0 17129.7 447.857   3
   1  -1   0 17647.4 453.758   1
  -1   1   0 17655.5 455.892   1
   1  -1   1 715.086 27.7253   4
  -1   1  -1 775.194 27.7109   6
   1  -1   1 797.357 26.7004   1
   1  -1   1 746.766 27.8924   3
  -1   1  -1 694.390 27.8319   5
  -1   1  -1 766.131 28.4265   4
   1  -1   1 708.638 28.5590   2
   1  -1   1 775.746 27.6026   6
   1  -1   2 2272.99 74.0640   3
   1  -1   2 2358.22 76.0604   2
   1  -1   2 2416.26 65.8088   1
  -1   1  -2 2454.30 71.7295   4
  -1   1  -2 2445.86 70.3395   6
   1  -1   2 2233.29 71.2039   4
   1  -1   2 2436.01 68.8985   6
   1  -1   3 207.142 10.8489   1
  -1   1  -3 229.730 11.5079   1
   1  -1   3 267.904 13.3970   6
   1  -1   3 220.222 18.6556   2
  -1   1  -3 247.832 14.4209   6
  -1   1  -3 281.784 19.3766   2
   1  -1   3 234.625 19.5503   3
   1  -1   4 28579.8 824.617   3
  -1   1  -4 29879.7 804.390   1
  -1   1  -4 28861.3 809.450   6
   1  -1   4 30731.6 805.501   1
  -1   1  -4 30939.1 820.575   2
   1  -1   4 30135.2 826.246   2
   1  -1   5 356.340 29.6166   2
  -1   1  -5 343.642 20.8719   6
   1  -1   5 392.167 31.2108   3
   1  -1   5 454.728 19.9495   6
  -1   1  -5 407.680 28.5340   2
  -1   1  -5 346.172 16.9396   1
   1  -1   5 462.147 22.4983   1
   1  -1   6 1501.94 76.3003   2
   1  -1   6 1808.99 81.7570   3
  -1   1  -6 1633.06 61.6847   6
  -1   1  -6 1935.78 76.0951   2
   1  -1   6 1951.59 63.4177   1
   1  -1   6 1695.27 65.7013   4
   1  -1   6 1974.84 61.2847   6
  -1   1  -6 1707.80 56.5287   1
   1  -1   7 1932.21 74.8536   4
  -1   1  -7 1816.39 70.2229   6
   1  -1   7 1846.02 90.3525   2
   1  -1   7 1877.24 90.8124   3
  -1   1  -7 2034.14 64.4634   1
   1  -1   8 4268.85 163.084   3
  -1   1  -8 4213.49 124.736   1
   1  -1   8 4274.50 139.166   4
  -1   1  -8 3950.51 132.627   6
   1  -1   9 4630.44 154.564   4
  -1   1  -9 4440.09 148.413   6
  -1   1  -9 4792.68 138.157   1
   1  -1   9 4673.31 181.994   3
  -1   1 -10 3969.45 116.775   1
  -1   1 -10 3655.19 128.214   6
   1  -1  10 3018.81 156.213   2
   1  -1  10 3803.47 134.773   4
   1  -1  10 3345.30 156.764   3
   1  -1  11 432.949 56.2142   2
  -1   1 -11 486.682 28.9197   1
   1  -1  11 466.375 40.5023   4
  -1   1 -11 443.975 37.1009   6
   1  -1  11 484.088 57.3841   3
   1  -1  12 24.7403 18.8896   4
   1   0 -13 10841.9 318.601   1
  -1   0  13 11033.5 332.929   4
  -1   0  12 834.579 74.6660   2
  -1   0  12 979.446 57.4289   4
   1   0 -12 968.570 51.2658   1
  -1   0  11 36.2030 24.9424   2
   1   0 -11 77.1319 17.4740   1
   1   0 -11 61.4075 15.1872   6
  -1   0  11 87.0579 33.7586   3
   1   0 -10 2202.11 81.4052   1
   1   0 -10 1941.56 74.2540   6
  -1   0  10 2189.02 114.134   3
  -1   0  10 2187.56 108.087   2
   1   0  -9 8190.46 228.726   1
  -1   0   9 7202.13 250.968   2
   1   0  -9 7493.62 219.791   6
  -1   0   9 7658.42 262.715   3
   1   0  -8 1505.08 61.2503   1
   1   0  -8 1393.07 54.1489   6
  -1   0   8 1405.87 79.9956   3
  -1   0   8 1423.16 74.0437   2
  -1   0   8 1530.23 57.3720   4
   1   0  -7 11755.5 308.404   1
   1   0  -7 11650.7 312.760   2
   1   0  -7 10279.9 337.763   5
   1   0  -7 10253.3 295.034   6
   1   0  -7 12146.9 329.455   3
  -1   0   7 9499.88 315.033   2
  -1   0   7 9463.28 324.033   3
  -1   0   7 10860.1 296.224   4
   1   0  -6 2472.18 94.4224   3
   1   0  -6 2434.47 102.044   5
  -1   0   6 1997.49 85.3941   2
  -1   0   6 1908.68 91.0185   3
   1   0  -6 2606.02 86.4033   2
  -1   0   6 2347.01 72.7612   4
   1   0  -6 2246.17 79.3431   1
   1   0  -5 14351.9 372.982   3
   1   0  -5 14681.0 364.180   2
  -1   0   5 12797.4 366.140   2
   1   0  -5 13118.2 381.320   5
  -1   0   5 13261.2 350.572   4
   1   0  -4 613.090 33.8505   3
  -1   0   4 555.545 31.1064   2
  -1   0   4 598.088 39.1504   5
   1   0  -4 671.917 30.7755   2
  -1   0   4 645.734 24.2352   4
   1   0  -3 35511.8 926.297   3
  -1   0   3 33797.2 937.502   5
  -1   0   3 31055.7 922.136   2
   1   0  -3 33711.7 937.145   5
   1   0  -3 39039.5 922.370   2
   1   0  -3 34696.4 922.138   1
  -1   0   3 36714.8 914.440   4
   1   0  -3 33654.6 912.972   4
   1   0  -2 234.417 20.7485   5
  -1   0   2 220.010 19.7262   5
   1   0  -2 221.321 13.0287   2
   1   0  -2 233.101 14.4469   3
   1   0  -2 246.219 14.7601   1
  -1   0   2 235.180 10.6257   4
   1   0  -2 248.541 10.0704   4
   1   0  -1 752.621 25.9160   3
   1   0  -1 816.269 35.1365   5
   1   0  -1 900.148 30.7295   6
  -1   0   1 947.799 37.1130   5
  -1   0   1 800.873 29.5378   6
   1   0  -1 795.574 25.7058   4
   1   0   0 11332.5 294.734   2
   1   0   0 10945.5 298.463   6
   1   0   0 11221.6 301.787   5
   1   0   0 11178.5 296.211   4
  -1   0   0 10921.6 298.675   6
   1   0   1 52705.1 1359.71   2
   1   0   1 51658.1 1359.10   6
   1   0   1 51895.6 1358.28   3
  -1   0  -1 50933.4 1359.54   6
   1   0   1 52241.1 1357.72   5
   1   0   1 51591.5 1359.19   4
   1   0   1 51802.6 1357.08   1
  -1   0  -1 52854.5 1358.77   4
   1   0   2 20197.8 549.752   4
  -1   0  -2 20645.4 551.803   2
   1   0   2 20993.8 554.580   3
   1   0   2 22202.5 547.779   6
  -1   0  -2 20096.0 545.582   5
  -1   0  -2 20805.2 548.857   6
   1   0   2 20288.6 552.200   2
   1   0   3 21869.9 626.825   4
   1   0   3 23123.0 633.531   2
  -1   0  -3 22430.0 630.081   2
  -1   0  -3 23108.7 625.268   6
  -1   0  -3 23966.7 617.173   1
   1   0   3 22847.8 636.063   3
   1   0   3 23693.9 618.347   1
   1   0   4 24585.9 699.250   3
   1   0   4 26316.7 678.021   1
  -1   0  -4 25428.3 683.782   6
  -1   0  -4 27209.7 692.697   2
   1   0   4 23451.8 693.989   2
   1   0   4 27512.7 680.811   6
  -1   0  -4 25192.2 674.761   1
   1   0   5 277.902 15.2151   6
   1   0   5 219.429 23.8837   3
  -1   0  -5 268.642 21.5622   2
  -1   0  -5 256.290 16.7236   6
  -1   0  -5 230.283 11.0194   1
  -1   0  -6 143.140 19.6317   2
  -1   0  -6 139.968 13.5600   6
   1   0   6 148.431 12.9033   6
   1   0   6 126.904 21.5909   3
   1   0   6 133.032 19.9513   2
  -1   0  -6 138.859 20.9490   3
  -1   0  -6 116.122 8.65718   1
   1   0   7 21970.9 609.743   3
  -1   0  -7 21672.2 567.052   1
   1   0   8 7454.87 251.534   3
   1   0   8 7704.85 227.820   4
  -1   0  -8 6917.84 219.425   6
  -1   0  -8 7603.16 208.250   1
   1   0   9 6463.09 205.705   4
  -1   0  -9 6166.29 198.004   6
  -1   0  -9 6846.04 226.818   5
  -1   0  -9 6836.93 185.325   1
   1   0   9 6102.08 229.154   3
   1   0  10 324.440 45.4220   2
  -1   0 -10 333.724 20.5369   1
  -1   0 -10 294.717 27.9989   6
   1   0  10 259.214 42.0611   3
   1   0  10 310.810 30.7040   4
   1   0  11 7044.62 271.043   3
  -1   0 -11 6991.24 228.208   6
   1   0  11 6480.34 265.202   2
   1   0  11 7201.50 235.954   4
   1   0  12 99.0693 26.0467   4
   1   1 -12 2718.42 100.152   1
  -1  -1  12 2576.86 103.661   4
  -1  -1  11 43.6994 15.3206   4
   1   1 -11 33.5835 14.5093   1
  -1  -1  11 32.6744 27.6614   3
   1   1 -11 34.9192 14.5042   6
   1   1 -10 3059.75 105.797   6
   1   1 -10 3396.18 113.648   1
  -1  -1  10 3248.63 147.446   3
  -1  -1  10 3393.05 113.609   4
  -1  -1   9 2775.25 130.824   3
   1   1  -9 3013.24 103.376   1
   1   1  -9 2692.26 95.2567   6
   1   1  -8 73.4368 11.2862   6
  -1  -1   8 69.4356 21.9676   3
   1   1  -8 75.7579 13.7847   1
  -1  -1   8 82.3137 11.9338   4
   1   1  -7 4566.63 155.966   3
   1   1  -7 3927.87 128.517   1
  -1  -1   7 3978.33 152.129   3
   1   1  -7 4759.24 146.466   2
   1   1  -7 3972.12 122.409   6
  -1  -1   7 4180.88 122.321   4
   1   1  -6 5992.22 183.804   3
  -1  -1   6 5083.13 177.816   3
   1   1  -6 5690.92 153.595   6
   1   1  -6 6098.06 174.838   2
   1   1  -6 4710.75 157.742   1
  -1  -1   6 5196.17 150.566   4
   1   1  -5 8417.67 251.063   3
  -1  -1   5 7822.82 249.195   3
   1   1  -5 8583.19 246.637   2
  -1  -1   5 8363.19 225.375   4
  -1  -1   4 1651.17 47.9118   4
  -1  -1   4 1438.70 63.6750   3
   1   1  -4 1598.47 65.4624   3
   1   1  -4 1495.06 56.1192   1
   1   1  -4 1574.68 76.5479   5
  -1  -1   4 1584.19 60.2300   1
   1   1  -3 39037.4 1085.38   1
  -1  -1   3 37406.6 1090.37   3
   1   1  -3 40948.1 1094.51   3
  -1  -1   3 41439.0 1074.96   4
   1   1  -3 41015.3 1106.51   5
  -1  -1   3 41783.7 1089.12   1
   1   1  -2 5508.00 156.132   1
  -1  -1   2 5397.96 157.308   3
   1   1  -2 5713.86 159.932   3
   1   1  -2 5838.61 173.082   5
  -1  -1   2 5540.36 158.161   1
   1   1  -1 13238.3 359.184   1
  -1  -1   1 12134.9 357.125   3
   1   1  -1 14598.0 360.536   6
   1   1  -1 13477.0 359.072   3
   1   1   0 6774.60 183.121   6
   1   1   0 6559.79 180.602   1
   1   1   0 7168.77 180.716   3
  -1  -1   0 6605.18 180.031   3
   1   1   0 6543.81 188.650   5
   1   1   0 6654.72 180.310   4
   1   1   0 6723.24 184.684   2
   1   1   1 7068.30 198.707   2
  -1  -1  -1 6730.59 193.694   3
   1   1   1 7143.46 190.351   1
   1   1   1 7216.51 194.391   3
  -1  -1  -1 7314.58 195.736   5
   1   1   1 7753.83 195.160   6
   1   1   1 7598.50 195.596   5
  -1  -1  -1 7090.71 191.481   1
   1   1   2 1014.84 39.5310   2
   1   1   2 999.689 36.1302   3
   1   1   2 1066.85 33.6410   6
   1   1   2 949.389 38.6025   3
  -1  -1  -2 1064.64 39.2707   2
   1   1   3 308.266 14.5205   6
   1   1   3 302.355 20.1916   2
  -1  -1  -3 329.647 20.4060   2
   1   1   3 268.849 20.3542   3
  -1  -1  -4 22838.4 565.195   3
  -1  -1  -4 22175.3 561.638   2
   1   1   4 21077.5 568.107   3
  -1  -1  -4 19745.6 540.796   1
   1   1   4 22785.8 549.043   6
  -1  -1  -4 19786.6 549.649   5
  -1  -1  -4 21226.7 542.957   1
   1   1   4 20233.5 562.579   2
  -1  -1  -5 15.6807 9.52764   2
   1   1   5 7.84015 5.37985   6
  -1  -1  -5 8.26092 9.33495   3
   1   1   5 0.57503 7.92216   2
  -1  -1  -5 7.67853 2.90754   1
  -1  -1  -5 5.17976 7.57454   5
   1   1   5 8.99591 10.0043   3
  -1  -1  -6 2619.81 94.9074   3
   1   1   6 2240.23 95.9851   3
   1   1   6 2621.28 75.0533   6
  -1  -1  -6 2586.96 89.2455   2
  -1  -1  -6 1766.66 73.1380   6
  -1  -1  -6 2364.42 81.7489   5
   1   1   6 2101.11 89.1539   2
  -1  -1  -6 2291.76 65.9308   1
  -1  -1  -7 910.294 30.4781   1
   1   1   7 886.624 58.1491   3
  -1  -1  -7 962.963 47.2286   5
  -1  -1  -8 2009.86 61.2429   1
   1   1   8 2039.59 102.031   3
  -1  -1  -8 2146.15 85.4493   5
  -1  -1  -9 839.715 44.6480   6
  -1  -1  -9 880.100 32.4366   1
  -1  -1  -9 824.918 53.2208   5
   1   1   9 792.087 59.0936   2
   1   1   9 747.014 63.0921   3
  -1  -1 -10 9834.53 298.959   6
   1   1  10 9717.86 333.904   2
  -1  -1 -10 10566.4 315.990   5
  -1  -1 -10 10456.3 278.901   1
   1   1  10 9407.33 337.381   3
   1   1  11 1629.98 106.861   3
  -1  -1 -11 1809.07 80.1601   6
   1   1  11 1703.68 104.418   2
   1   1  11 1872.88 87.7782   4
   1   2 -12 1065.13 55.4126   1
   1   2 -11 100.392 18.6525   6
  -1  -2  11 101.006 33.3975   3
   1   2 -11 89.4962 18.3338   1
  -1  -2  11 99.8702 18.7983   4
   1   2 -10 4360.55 138.963   1
  -1  -2  10 3933.80 170.333   3
   1   2 -10 3536.84 128.829   6
  -1  -2  10 4756.70 132.212   4
  -1  -2  10 4454.11 137.473   4
  -1  -2   9 5637.24 168.795   4
  -1  -2   9 5136.46 199.532   3
   1   2  -9 4986.42 162.568   6
   1   2  -9 5406.89 170.797   1
  -1  -2   8 9.52186 7.24810   4
   1   2  -8 9.23645 7.67933   6
  -1  -2   8-4.39005 15.4422   3
   1   2  -8 6.89869 9.45984   1
  -1  -2   8 8.26665 8.10173   4
   1   2  -7 2987.54 98.1115   6
  -1  -2   7 3266.08 100.018   4
   1   2  -7 3288.69 125.950   2
   1   2  -7 3079.11 105.779   1
  -1  -2   7 2960.04 123.803   3
   1   2  -6 15174.5 410.021   3
  -1  -2   6 13015.7 397.692   3
   1   2  -6 17389.5 411.375   2
   1   2  -6 13778.4 371.924   6
  -1  -2   6 13346.7 371.115   4
  -1  -2   6 15814.3 395.116   1
  -1  -2   6 12951.1 368.187   4
  -1  -2   5 80.0300 15.1923   1
  -1  -2   5 79.6521 6.52043   4
   1   2  -5 108.438 20.4378   3
  -1  -2   5 83.8588 7.56035   4
  -1  -2   5 74.1284 15.0839   3
   1   2  -5 85.7271 24.6266   5
   1   2  -5 64.0385 15.8619   2
   1   2  -5 75.3510 11.2784   1
   1   2  -4 12420.4 338.551   3
   1   2  -4 11641.1 353.508   5
  -1  -2   4 10236.7 329.013   3
   1   2  -4 10643.1 319.933   1
  -1  -2   4 12086.0 307.581   4
  -1  -2   4 12079.0 327.111   1
  -1  -2   4 11288.8 308.872   4
   1   2  -3 5553.51 163.413   3
   1   2  -3 5629.96 177.492   5
  -1  -2   3 5199.89 156.898   3
  -1  -2   3 5503.20 155.673   1
   1   2  -2 5538.70 160.338   1
   1   2  -2 5691.35 160.008   6
   1   2  -2 6556.72 170.698   3
   1   2  -2 6501.51 184.650   5
  -1  -2   2 5195.66 163.795   3
   1   2  -1 21293.1 532.804   6
   1   2  -1 19533.3 532.800   1
  -1  -2   1 18357.6 534.809   3
   1   2  -1 19975.7 538.805   2
   1   2  -1 19659.1 550.423   5
   1   2  -1 19736.4 537.704   3
   1   2  -1 20565.3 526.168   4
   1   2   0 38154.4 942.555   3
  -1  -2   0 35966.9 938.995   1
   1   2   0 34963.8 945.449   2
   1   2   0 36743.6 937.148   6
  -1  -2   0 34232.9 937.949   6
   1   2   0 36272.6 950.896   5
  -1  -2   0 35149.9 940.932   3
   1   2   0 35382.6 937.645   1
   1   2   0 35705.1 935.080   4
   1   2   1 7109.10 195.084   3
  -1  -2  -1 7109.76 189.577   1
   1   2   1 7416.80 197.040   5
  -1  -2  -1 7001.64 199.254   2
   1   2   1 6990.75 188.971   6
  -1  -2  -1 6477.23 190.716   6
  -1  -2  -1 7049.12 194.306   3
   1   2   1 6887.12 189.297   1
   1   2   1 7024.56 199.632   2
   1   2   1 7469.70 191.161   4
   1   2   2 476.930 26.4672   2
   1   2   2 551.460 19.6125   6
  -1  -2  -2 492.935 23.7291   3
  -1  -2  -2 492.088 21.3111   6
  -1  -2  -2 528.152 17.8498   1
   1   2   2 502.778 19.7393   1
   1   2   2 531.310 24.9518   3
  -1  -2  -2 556.248 27.6524   2
   1   2   3 28145.0 825.713   3
   1   2   3 29403.9 825.461   2
   1   2   3 32628.0 810.516   6
   1   2   3 29768.7 813.286   1
  -1  -2  -3 30942.0 806.584   1
   1   2   3 30708.2 821.320   3
  -1  -2  -3 30866.0 814.668   6
  -1  -2  -3 32307.7 825.575   2
   1   2   4 20263.1 594.808   3
   1   2   4 18979.6 590.641   2
   1   2   4 22234.1 588.559   3
  -1  -2  -4 21815.0 569.190   1
  -1  -2  -4 19828.7 578.055   6
   1   2   4 24021.3 575.375   6
   1   2   4 21332.4 581.589   4
  -1  -2  -4 23549.8 591.693   2
  -1  -2  -5 1800.95 69.7016   2
   1   2   5 1753.92 69.0312   3
  -1  -2  -5 1703.50 50.3164   1
   1   2   5 1621.60 69.9713   2
  -1  -2  -5 1686.46 59.1223   6
   1   2   5 1860.47 56.9516   6
  -1  -2  -5 1650.21 50.4051   1
   1   2   5 1683.43 75.0080   3
   1   2   5 1852.59 63.0618   4
   1   2   6 831.344 53.3427   3
  -1  -2  -6 901.977 31.3147   1
   1   2   6 831.198 47.0126   3
  -1  -2  -6 871.370 32.2403   5
  -1  -2  -6 854.152 37.9126   6
  -1  -2  -6 911.913 30.4108   1
  -1  -2  -7 11583.0 318.015   1
   1   2   7 12271.3 365.707   3
  -1  -2  -7 11747.7 332.571   6
  -1  -2  -7 11808.9 327.037   5
  -1  -2  -7 12712.6 323.810   1
   1   2   8 2572.05 122.008   3
  -1  -2  -8 2595.41 95.9866   6
  -1  -2  -8 2727.28 81.5793   1
  -1  -2  -8 2821.40 94.4019   5
   1   2   9 346.239 40.6520   2
  -1  -2  -9 339.798 28.0631   6
  -1  -2  -9 360.130 17.7429   1
  -1  -2  -9 427.473 24.6918   1
  -1  -2  -9 372.206 28.9334   5
   1   2   9 365.688 45.5786   3
   1   2  10 1984.32 117.799   3
  -1  -2 -10 2170.90 64.7347   1
   1   2  10 1996.52 106.064   2
  -1  -2 -10 1930.01 83.0970   6
   1   2  11 245.370 50.2252   3
  -1  -2 -11 162.446 25.7371   6
   1   2  11 196.042 42.2266   2
  -1  -3  11 1752.36 105.303   3
   1   3 -11 1874.74 77.1964   1
   1   3 -11 1643.68 70.2945   6
   1   3 -10 170.524 20.0070   6
   1   3 -10 163.368 21.7453   1
  -1  -3  10 190.874 19.7755   4
  -1  -3  10 170.077 35.3181   3
  -1  -3   9 4204.95 170.290   3
   1   3  -9 4413.48 142.554   1
  -1  -3   9 4413.47 134.661   4
   1   3  -9 3778.93 131.313   6
  -1  -3   9 4936.87 130.303   4
   1   3  -8 1499.68 58.4622   6
  -1  -3   8 1571.40 85.6478   3
   1   3  -8 1645.84 67.0972   1
  -1  -3   8 1654.93 59.5830   4
  -1  -3   7 9750.29 327.744   3
   1   3  -7 10163.9 296.490   6
  -1  -3   7 10731.9 295.508   4
   1   3  -6 2329.41 103.180   3
  -1  -3   6 2035.87 90.0628   3
   1   3  -6 1989.38 66.9899   6
  -1  -3   6 2180.32 65.6490   4
  -1  -3   6 2272.78 63.0612   4
  -1  -3   5 4.89206 2.64793   4
  -1  -3   5 7.86187 3.12231   4
   1   3  -5 6.82644 5.04055   6
  -1  -3   5 10.0663 11.1668   1
   1   3  -5 27.7023 23.5452   5
   1   3  -5 4.25860 14.0521   3
  -1  -3   5 4.10748 9.36154   3
   1   3  -5 6.62769 15.7778   2
   1   3  -5 10.1019 7.37527   1
   1   3  -4 3226.01 94.1747   6
  -1  -3   4 3344.27 112.964   3
   1   3  -4 3493.87 122.082   3
   1   3  -4 2874.64 100.676   1
   1   3  -4 3887.61 140.014   5
  -1  -3   4 3892.55 114.767   1
   1   3  -3 15645.0 435.689   1
  -1  -3   3 15186.1 443.478   3
   1   3  -2 937.180 32.9141   6
  -1  -3   2 894.800 39.3566   3
   1   3  -2 849.107 34.7810   1
   1   3  -2 948.133 43.9583   3
   1   3  -2 880.598 26.4782   4
   1   3  -1 10239.1 283.222   6
  -1  -3   1 11274.6 290.904   1
   1   3  -1 11833.0 298.515   3
   1   3  -1 10833.1 297.292   2
  -1  -3   1 10492.1 293.676   3
   1   3  -1 10628.4 281.548   4
   1   3  -1 9883.89 287.286   1
   1   3   0 3865.62 118.250   1
  -1  -3   0 4234.84 119.068   1
   1   3   0 3951.92 124.079   3
  -1  -3   0 3924.82 123.172   3
  -1  -3   0 4380.22 113.799   6
   1   3   0 4070.85 114.904   4
   1   3   0 3893.04 126.797   2
   1   3   0 4197.91 112.246   6
  -1  -3  -1 2315.54 68.6263   1
  -1  -3  -1 2231.94 75.2720   3
  -1  -3  -1 2286.70 67.3424   6
   1   3   1 2127.88 69.8764   1
   1   3   1 2215.46 75.9445   3
  -1  -3  -1 2342.93 80.2990   2
   1   3   1 2367.53 63.9507   6
   1   3   1 2303.05 68.9067   4
   1   3   1 2141.00 78.6382   2
  -1  -3  -2 3215.20 103.425   3
  -1  -3  -2 3540.75 94.3134   1
  -1  -3  -2 2972.39 94.9851   6
   1   3   2 3339.15 91.2096   6
   1   3   2 3244.32 103.998   3
   1   3   2 3197.47 98.1120   1
  -1  -3  -2 3616.59 109.894   2
   1   3   2 3514.12 98.6346   4
   1   3   2 3126.03 107.459   2
  -1  -3  -3 4772.68 150.863   6
   1   3   3 5001.36 154.698   1
  -1  -3  -3 5610.43 147.470   1
   1   3   3 5457.39 161.840   3
  -1  -3  -3 5501.83 165.199   2
   1   3   3 5727.46 148.196   6
  -1  -3  -3 5244.41 160.704   3
   1   3   3 5207.71 165.759   2
   1   3   3 5672.12 155.373   4
   1   3   4 1446.80 66.6178   3
   1   3   4 1499.90 61.0622   3
  -1  -3  -4 1565.69 64.2776   2
  -1  -3  -4 1524.67 46.0010   1
   1   3   4 1378.49 62.7708   2
  -1  -3  -4 1389.66 51.2466   6
   1   3   4 1607.98 49.3161   6
   1   3   4 1553.49 55.8202   4
  -1  -3  -5 140.127 13.2980   6
   1   3   5 128.218 17.9450   3
   1   3   5 104.100 18.6737   3
   1   3   5 130.783 18.7658   2
  -1  -3  -5 122.314 8.28863   1
   1   3   5 120.290 14.7917   4
   1   3   6 1386.85 73.0382   3
  -1  -3  -6 1408.17 54.5214   6
  -1  -3  -6 1470.74 45.0026   1
   1   3   7 1329.04 76.3282   3
  -1  -3  -7 1286.37 43.2092   1
  -1  -3  -7 1379.36 43.0191   1
  -1  -3  -7 1371.17 55.0639   6
  -1  -3  -8 1047.04 35.4113   1
  -1  -3  -8 972.136 34.3299   1
   1   3   8 1018.19 71.1615   3
   1   3   8 1007.62 63.0438   2
  -1  -3  -8 1054.33 48.5948   6
   1   3   9 2434.33 125.967   3
  -1  -3  -9 2593.04 75.9118   1
  -1  -3  -9 2663.30 96.1773   6
   1   3   9 2572.42 120.593   2
   1   3  10 4077.46 179.122   3
  -1  -3 -10 4022.17 138.578   6
   1   3  10 3973.10 167.256   2
  -1  -3 -11 2062.53 89.8473   6
   1   4 -11-3.65527 17.0527   6
   1   4 -10 5332.20 173.006   6
  -1  -4  10 5763.24 214.966   3
   1   4  -9 21.6159 14.6009   1
   1   4  -9 40.9353 12.7546   6
  -1  -4   9 58.4788 24.9597   3
  -1  -4   8 1054.03 38.1155   4
   1   4  -8 957.784 43.0363   6
  -1  -4   8 966.521 65.6947   3
  -1  -4   7 3449.41 132.637   3
  -1  -4   7 3210.59 93.0400   4
  -1  -4   7 3605.96 92.0826   4
   1   4  -6 19505.4 533.108   1
   1   4  -6 19065.4 519.365   6
   1   4  -5 233.441 31.9174   3
   1   4  -5 157.482 17.2745   1
  -1  -4   5 191.365 23.2728   3
   1   4  -5 180.469 11.9342   6
   1   4  -4 11525.7 308.349   6
  -1  -4   4 11052.8 331.461   3
   1   4  -4 11268.7 321.507   1
   1   4  -3 766.991 31.9384   6
  -1  -4   3 899.269 43.9586   3
   1   4  -3 846.129 27.2163   6
   1   4  -3 765.287 36.3812   1
  -1  -4   2 12476.6 317.105   1
   1   4  -2 11464.2 327.874   3
   1   4  -2 10540.0 313.012   1
  -1  -4   2 10736.6 320.519   3
   1   4  -2 11732.8 304.424   6
   1   4  -2 11069.3 298.643   6
   1   4  -2 11669.9 302.547   4
   1   4  -1 5069.75 134.301   6
   1   4  -1 4600.17 146.534   1
  -1  -4   1 4694.41 152.070   3
   1   4  -1 5041.10 157.383   3
   1   4  -1 5035.85 140.464   4
   1   4  -1 4813.66 155.487   2
   1   4   0 9177.52 244.174   4
   1   4   0 8484.77 255.247   3
  -1  -4   0 9381.33 247.768   1
   1   4   0 8362.02 248.211   1
   1   4   0 8563.92 258.689   2
  -1  -4   0 9354.32 257.047   3
   1   4   1 737.647 38.7432   3
  -1  -4  -1 772.625 37.9647   3
  -1  -4  -1 829.462 25.9676   6
   1   4   1 764.646 30.9854   4
   1   4   1 757.895 40.3814   2
  -1  -4  -1 744.164 31.1263   1
   1   4   1 660.839 32.5478   1
   1   4   2 11638.4 312.293   5
   1   4   2 12138.6 332.273   2
  -1  -4  -2 12790.0 334.648   2
  -1  -4  -2 11607.5 312.816   1
   1   4   2 11271.1 320.534   1
   1   4   2 11719.3 326.952   3
  -1  -4  -2 10761.8 324.107   3
  -1  -4  -2 11237.5 310.512   6
   1   4   2 11840.1 316.468   4
   1   4   3 13.7870 8.31544   1
   1   4   3 6.84280 5.29520   5
   1   4   3 2.60868 7.01120   4
  -1  -4  -3 4.14244 9.81438   2
  -1  -4  -3 7.67155 5.73690   6
   1   4   3 10.6156 9.82474   2
  -1  -4  -3 8.66869 5.47045   1
   1   4   3 6.18538 10.1146   3
  -1  -4  -3 21.8330 9.33929   3
  -1  -4  -4 5326.09 161.205   6
   1   4   4 5527.91 180.278   2
   1   4   4 5855.89 179.235   3
  -1  -4  -4 5615.06 156.499   1
   1   4   4 5788.20 173.369   1
   1   4   4 6094.80 168.550   4
  -1  -4  -5 7.44515 4.98319   1
  -1  -4  -5 5.05928 7.35730   6
   1   4   5 0.92069 12.4963   3
   1   4   6 10794.7 328.093   3
  -1  -4  -6 10366.8 281.085   1
  -1  -4  -6 10534.1 292.775   6
  -1  -4  -7 4.65606 5.45667   1
  -1  -4  -7 1.86936 9.45911   6
   1   4   7 1.22201 17.3118   3
   1   4   7 8.87418 15.2494   2
  -1  -4  -8 68.0595 9.29260   1
  -1  -4  -8 77.2611 15.5015   6
   1   4   8 75.4430 26.4188   3
   1   4   8 91.1537 24.6143   2
   1   4   9 425.162 52.6414   3
  -1  -4  -9 328.476 29.0399   6
   1   4   9 411.185 45.9664   2
   1   4  10 8895.48 323.158   3
  -1  -4 -10 9101.82 275.012   6
   1   4  10 9420.83 312.677   2
  -1  -5   9 2843.65 126.077   3
   1   5  -9 2951.06 106.405   1
   1   5  -8 48.1199 12.8751   6
  -1  -5   8 55.3962 23.6610   3
   1   5  -7 813.005 36.3159   6
   1   5  -7 840.768 46.5881   1
  -1  -5   7 940.224 59.4393   3
   1   5  -6 852.340 35.0894   6
  -1  -5   6 940.408 56.0704   3
   1   5  -6 937.448 47.1215   1
   1   5  -5 2294.45 85.8334   1
   1   5  -5 2297.61 70.7577   6
  -1  -5   5 2389.42 95.4983   3
   1   5  -4 935.108 32.7283   6
   1   5  -4 980.954 38.1880   6
  -1  -5   4 1045.86 53.4671   3
   1   5  -4 981.058 46.8798   1
   1   5  -3 10279.6 288.783   3
   1   5  -3 8475.25 244.712   6
   1   5  -3 9119.94 265.382   1
   1   5  -3 9493.90 245.859   4
  -1  -5   3 9176.38 274.035   3
   1   5  -3 10130.0 251.423   6
   1   5  -2 47.4160 7.57675   4
   1   5  -2 35.2866 10.2947   1
   1   5  -2 63.7056 17.8248   3
   1   5  -2 48.6060 12.5903   2
  -1  -5   2 53.3706 13.5496   3
   1   5  -1 10747.6 286.148   4
  -1  -5   1 11524.9 295.767   1
  -1  -5   1 9969.72 300.668   3
   1   5  -1 9090.59 293.196   1
   1   5  -1 11545.0 309.710   3
   1   5  -1 9961.79 302.963   2
  -1  -5   0 212.199 17.5322   1
  -1  -5   0 169.018 19.6068   3
   1   5   0 207.392 22.5135   3
   1   5   0 179.503 14.2237   4
   1   5   0 176.658 20.7166   2
   1   5   0 169.045 17.9902   1
   1   5   1 513.052 31.0691   1
  -1  -5  -1 606.042 28.8662   1
  -1  -5  -1 509.481 33.7078   3
   1   5   1 537.889 34.8399   3
   1   5   1 584.923 28.5879   4
   1   5   1 568.244 37.4295   2
   1   5   2 79.6167 12.0970   4
  -1  -5  -2 82.5140 7.29937   6
   1   5   2 117.978 12.7289   5
   1   5   2 96.7794 17.2483   2
  -1  -5  -2 66.0472 14.2196   3
  -1  -5  -2 83.3768 11.0819   1
   1   5   2 76.8652 16.3335   3
   1   5   2 90.7549 15.1095   1
  -1  -5  -3 16005.9 432.551   6
   1   5   3 17766.1 444.798   4
  -1  -5  -3 16539.3 454.325   3
  -1  -5  -3 16837.8 435.322   1
   1   5   3 16691.0 451.730   1
   1   5   3 16753.0 460.875   2
   1   5   4 4.45303 12.5272   1
  -1  -5  -4 13.8288 7.73324   6
  -1  -5  -4 17.3340 12.6485   3
  -1  -5  -4 6.39111 6.73903   1
  -1  -5  -5 62.3197 11.1986   6
   1   5   5 48.2777 18.2497   3
  -1  -5  -5 60.1256 9.19575   1
   1   5   6 353.975 40.8281   3
  -1  -5  -6 351.653 23.7960   6
  -1  -5  -6 331.421 17.6350   1
   1   5   7 1245.36 78.5928   3
   1   5   7 1070.00 67.6992   2
  -1  -5  -7 1149.84 50.7962   6
   1   5   8 237.116 40.2804   3
   1   5   8 216.878 34.2924   2
  -1  -5  -8 233.019 23.6422   6
   1   5   9 3946.64 174.569   3
  -1  -5  -9 3520.21 126.774   6
   1   5   9 3957.20 158.675   2
  -1  -5 -10 1854.33 81.2225   6
  -1  -6   8 701.242 56.4710   3
   1   6  -7 8.69542 14.2376   1
  -1  -6   7-7.49269 16.4584   3
  -1  -6   6 2949.36 120.039   3
   1   6  -6 2918.94 110.424   1
  -1  -6   5 269.811 30.8156   3
   1   6  -5 279.299 27.1623   1
  -1  -6   4 9090.68 277.041   3
   1   6  -4 8789.65 264.630   1
  -1  -6   3 216.170 26.3953   3
   1   6  -3 261.958 27.1706   2
   1   6  -3 294.381 26.3558   1
   1   6  -2 419.383 30.7821   1
  -1  -6   2 410.746 33.4910   3
   1   6  -2 435.619 34.3092   2
  -1  -6   1 1625.65 71.9339   3
   1   6  -1 1601.59 73.2309   2
   1   6  -1 1468.87 66.9218   1
   1   6  -1 1605.40 57.2800   4
   1   6   0 6006.81 195.427   1
  -1  -6   0 6170.14 200.591   3
   1   6   0 6266.47 203.702   2
  -1  -6  -1 7146.66 217.151   3
   1   6   1 7223.50 201.629   4
   1   6   1 6911.41 220.455   2
  -1  -6  -2 19550.0 521.358   1
   1   6   2 17962.2 535.551   1
   1   6   2 19332.2 524.319   5
  -1  -6  -2 19100.9 539.592   3
   1   6   2 19020.8 545.514   2
   1   6   2 20042.4 527.104   4
  -1  -6  -3 173.687 16.0185   1
   1   6   3 174.586 25.2277   2
   1   6   3 172.357 23.4274   1
  -1  -6  -3 122.024 8.53021   6
  -1  -6  -3 169.618 23.0546   3
   1   6   4 4779.54 165.615   1
  -1  -6  -4 4723.21 139.930   6
  -1  -6  -4 5027.52 143.617   1
  -1  -6  -4 4978.39 166.921   3
  -1  -6  -5 43.7052 10.7262   6
  -1  -6  -5 35.1954 10.0323   1
   1   6   5 55.2734 21.9999   3
   1   6   6 10814.0 340.052   3
   1   6   6 10958.9 328.158   2
  -1  -6  -6 9929.25 289.924   6
   1   6   7 887.033 70.0465   3
   1   6   7 895.070 63.8716   2
  -1  -6  -7 717.121 39.7493   6
  -1  -6  -8 23.6850 14.0285   6
   1   6   8 37.6954 28.9801   3
  -1  -7   7 260.338 37.1480   3
  -1  -7   6 1795.79 90.7700   3
   1   7  -6 1633.58 80.8796   1
  -1  -7   5 4424.43 161.618   3
   1   7  -5 4061.11 150.350   1
  -1  -7   4 484.867 42.6102   3
   1   7  -4 485.962 40.3584   2
   1   7  -4 449.986 38.4228   1
  -1  -7   3 5893.79 193.547   3
   1   7  -3 5520.01 191.588   2
   1   7  -3 5658.84 189.221   1
   1   7  -2 52.0671 17.7654   2
   1   7  -2 58.8843 18.5834   1
  -1  -7   2 48.7346 18.1061   3
   1   7  -1 3147.05 120.311   1
  -1  -7   1 3352.80 125.830   3
   1   7  -1 3225.07 125.516   2
   1   7   0 169.791 25.7421   2
   1   7   0 167.818 24.0669   1
  -1  -7   0 144.466 23.4932   3
   1   7   1 1227.20 65.5901   1
   1   7   1 1170.44 55.6943   5
  -1  -7  -1 1258.53 64.8896   3
   1   7   1 1214.64 67.6883   2
  -1  -7  -2 258.356 30.2672   3
   1   7   2 308.606 33.6505   1
   1   7   2 294.793 33.7750   2
  -1  -7  -3 4110.80 148.365   3
   1   7   3 3981.30 148.628   1
  -1  -7  -4 24.2406 17.3267   3
   1   7   5 1335.03 78.1192   2
   1   7   6 3619.24 160.046   3
  -1  -8   5 803.043 59.1036   3
  -1  -8   4 2900.59 123.669   3
  -1  -8   3 899.018 60.2817   3
   1   8  -3 861.140 58.7414   1
   1   8  -2 384.836 40.2666   1
  -1  -8   2 432.872 42.5331   3
   1   8  -2 396.602 40.3075   2
   1   8  -1 3548.28 141.618   2
   1   8  -1 3747.15 142.931   1
  -1  -8   1 3648.72 141.302   3
   1   8   0 3968.26 156.177   1
   1   8   0 4032.46 156.777   2
  -1  -8   0 4275.44 155.822   3
  -1  -8  -1 2328.54 102.808   3
   1   8   1 2235.94 105.326   1
   1   8   1 2253.43 106.314   2
   1   8   2 2004.13 99.2435   1
  -1  -8  -2 2080.99 96.9321   3
  -1  -8  -3 249.805 33.7408   3
  -1  -8  -4 57.1346 25.3920   3
   1   9   0 54.0938 28.0497   1
   2 -10  -1 2770.92 105.373   4
  -2  10   0 581.736 61.3347   5
   2 -10   0 524.488 37.9615   4
   2 -10   1-4.56844 15.1498   4
   2 -10   2 74.6824 18.4590   4
   2 -10   3 2291.68 89.4437   4
  -2   9   6 8.93490 19.6864   2
  -2   9   5 861.610 59.2724   2
  -2   9   4 1054.77 63.7511   2
   2  -9  -3 8.41793 14.8981   4
  -2   9   3 18.9453 17.5770   2
  -2   9   3 2.01219 32.3481   1
  -2   9   2 1529.04 105.036   1
  -2   9   2 1730.99 97.2293   5
   2  -9  -2 1720.90 90.1496   3
   2  -9  -2 1532.61 69.7513   4
  -2   9   2 1597.90 82.5000   2
   2  -9  -1 143.167 21.6510   4
  -2   9   1 131.334 33.3339   5
  -2   9   1 141.215 39.4410   1
  -2   9   1 152.936 27.6111   2
   2  -9  -1 167.328 32.2068   3
   2  -9   0 8.08645 12.5055   4
  -2   9   0-1.34503 23.8117   5
  -2   9   0 8.99186 17.3747   2
  -2   9   0 8.30385 25.6846   1
   2  -9   0 1.25098 21.9516   3
   2  -9   1 51.1023 15.9174   4
  -2   9  -1 60.3917 29.4896   1
  -2   9  -1 45.2003 25.2206   5
  -2   9  -1 51.4580 20.4622   2
   2  -9   1 42.8805 25.0666   3
  -2   9  -2 5322.67 195.489   5
  -2   9  -2 4939.59 198.906   1
   2  -9   2 4946.02 185.118   3
  -2   9  -2 4805.32 177.106   2
   2  -9   2 4645.61 156.923   4
   2  -9   3 35.3538 14.5704   4
  -2   9  -3 50.8813 27.0446   5
   2  -9   4-7.25481 13.1237   4
   2  -9   5 237.129 26.0228   4
  -2   8   8 789.756 57.9841   2
  -2   8   7 989.667 63.9445   2
  -2   8   6 473.143 41.6569   2
  -2   8   5 10518.5 282.431   2
   2  -8  -5 10461.8 298.324   3
  -2   8   4 1145.36 60.0712   2
   2  -8  -4 1200.33 70.3480   3
  -2   8   4 1113.77 74.7547   5
   2  -8  -4 929.240 35.8484   6
   2  -8  -4 1031.71 53.1758   4
   2  -8  -3 6.94146 11.7932   4
  -2   8   3 6.54460 21.7036   5
  -2   8   3 4.95730 13.4938   2
   2  -8  -3 21.2243 17.5724   3
  -2   8   3 3.47323 26.3910   1
   2  -8  -2 2.42792 11.2071   4
  -2   8   2-1.56837 23.5481   1
  -2   8   2 14.9427 20.7495   5
  -2   8   2 8.23354 13.9889   2
   2  -8  -2-6.47622 17.9859   3
  -2   8   1 10991.1 327.160   5
   2  -8  -1 10511.4 319.391   3
  -2   8   1 10420.3 307.848   2
   2  -8  -1 9612.99 293.628   4
  -2   8   1 9849.12 336.106   1
   2  -8   0 86.0862 15.9243   4
   2  -8   0 55.9301 7.46484   6
  -2   8   0 53.6478 24.7233   1
  -2   8   0 68.2610 23.8405   5
  -2   8   0 58.2840 18.2299   2
   2  -8   0 81.7763 22.9247   3
  -2   8  -1 565.166 49.2803   5
   2  -8   1 527.473 45.7232   3
  -2   8  -1 572.579 52.6516   1
  -2   8  -1 595.429 43.3852   2
   2  -8   1 514.928 34.8524   4
  -2   8  -2 229.657 36.6288   1
   2  -8   2 254.029 32.9769   3
  -2   8  -2 235.909 34.3111   5
   2  -8   2 255.915 24.6320   4
  -2   8  -3 2770.89 120.424   5
  -2   8  -3 2661.93 122.012   1
   2  -8   3 2680.31 115.617   3
   2  -8   3 2398.15 94.6487   4
   2  -8   4 133.146 19.8922   4
  -2   8  -4 119.186 27.5142   5
   2  -8   4 148.416 29.7769   3
  -2   8  -5 4065.84 163.333   5
   2  -8   5 4352.90 169.320   3
   2  -8   5 4106.74 140.504   4
   2  -8   6 50.0982 16.8164   4
  -2   8  -6 25.5131 23.0556   1
   2  -8   7 114.590 21.2914   4
   2  -7  -9 322.963 25.1904   6
  -2   7   9 431.486 43.7657   2
   2  -7  -8 4586.12 147.648   6
  -2   7   8 5968.22 183.746   2
  -2   7   7 538.797 41.7466   2
   2  -7  -7 504.305 37.7500   4
  -2   7   6 170.499 35.7491   5
  -2   7   6 207.206 26.3337   2
   2  -7  -6 143.448 16.3251   6
   2  -7  -6 222.792 31.8736   3
  -2   7   5 4459.29 152.852   2
   2  -7  -5 4440.72 165.035   3
   2  -7  -5 4815.27 150.333   6
  -2   7   4 1057.29 53.8192   2
   2  -7  -4 993.046 60.3321   3
   2  -7  -4 895.144 48.5933   4
  -2   7   4 1044.18 68.4075   5
   2  -7  -4 1095.74 50.5989   6
   2  -7  -3 20.1256 11.4871   4
  -2   7   3 34.5525 20.4909   5
   2  -7  -3 35.2807 13.2429   6
  -2   7   3 23.9540 23.6902   1
  -2   7   3 25.8238 12.0512   2
   2  -7  -3 28.3217 17.0180   3
  -2   7   2 7634.47 272.205   1
   2  -7  -2 8251.85 255.316   3
  -2   7   2 8252.20 262.223   5
   2  -7  -2 8206.19 228.414   6
   2  -7  -2 7445.18 234.617   4
  -2   7   2 8218.01 242.964   2
   2  -7  -1 3855.69 139.263   3
   2  -7  -1 3866.37 112.952   6
  -2   7   1 3803.60 143.802   5
   2  -7  -1 3430.29 121.940   4
  -2   7   1 3819.75 129.966   2
  -2   7   1 3602.28 149.693   1
   2  -7   0 435.559 21.2126   6
   2  -7   0 406.485 36.9236   3
  -2   7   0 372.737 37.1257   5
  -2   7   0 337.206 38.6387   1
  -2   7   0 373.747 31.0202   2
   2  -7   0 362.923 27.8591   4
   2  -7   1 258.838 15.3382   6
  -2   7  -1 237.093 32.4479   1
  -2   7  -1 209.220 17.9250   6
  -2   7  -1 262.324 32.0498   5
   2  -7   1 240.582 29.0600   3
   2  -7   1 215.793 21.7796   4
   2  -7   2 3115.58 95.2692   6
  -2   7  -2 3168.38 103.763   6
  -2   7  -2 3560.75 132.150   5
   2  -7   2 3332.93 126.163   3
  -2   7  -2 3534.47 135.569   1
   2  -7   2 3211.60 110.855   4
  -2   7  -3 319.321 35.1354   5
  -2   7  -3 294.724 35.0341   1
  -2   7  -3 332.510 25.0277   6
   2  -7   3 322.274 17.3355   6
   2  -7   3 321.293 34.6953   3
   2  -7   3 347.176 27.7641   4
   2  -7   4 55.9387 15.4869   4
   2  -7   4 73.0100 10.0285   6
  -2   7  -4 70.2059 15.6476   6
  -2   7  -4 79.1870 22.5925   5
   2  -7   4 66.2186 21.0671   3
  -2   7  -5 211.651 23.8230   6
   2  -7   5 194.451 15.4956   6
  -2   7  -5 195.302 31.0727   1
   2  -7   5 205.678 30.6484   3
   2  -7   5 174.679 22.1497   4
   2  -7   6 2141.34 104.033   3
  -2   7  -6 2361.63 104.445   1
  -2   7  -6 2208.67 88.4967   6
   2  -7   6 2205.76 89.1128   4
  -2   7  -7 2023.71 94.8217   1
   2  -7   7 1800.42 79.9327   4
   2  -7   7 1862.42 97.7561   3
  -2   7  -8 904.151 61.5819   1
   2  -7   8 783.632 49.6435   4
   2  -7   9 1136.49 62.9302   4
   2  -6 -10 814.203 42.7479   6
  -2   6  10 891.117 62.8068   2
   2  -6  -9 3246.84 111.083   6
  -2   6   9 4004.54 142.285   2
  -2   6   8 3949.12 136.335   2
   2  -6  -8 3369.44 112.482   6
  -2   6   7 5773.93 181.241   2
  -2   6   7 5887.47 211.578   5
   2  -6  -7 5708.31 176.622   4
  -2   6   6 1571.36 89.0151   5
   2  -6  -6 1539.20 68.1118   4
  -2   6   5 8735.53 248.474   2
   2  -6  -5 8374.75 249.282   6
  -2   6   5 7717.20 268.083   5
   2  -6  -5 7955.91 243.151   4
   2  -6  -5 8392.16 259.561   3
  -2   6   4 1675.14 68.1492   2
   2  -6  -4 1729.02 69.7853   6
   2  -6  -4 1606.28 75.6106   3
  -2   6   4 1604.84 85.3554   5
   2  -6  -3 23.3733 11.8271   6
  -2   6   3 29.5149 20.4175   1
  -2   6   3 15.9364 15.8522   5
  -2   6   3 28.3016 10.4943   2
   2  -6  -3 20.5085 12.6951   3
   2  -6  -2 1900.72 66.3677   6
  -2   6   2 1641.45 89.3394   1
  -2   6   2 1760.25 83.0437   5
   2  -6  -2 1733.63 77.1101   3
   2  -6  -2 1598.01 66.4053   4
  -2   6   2 1733.84 68.5044   2
   2  -6  -1 5850.06 187.884   4
   2  -6  -1 6203.42 200.576   3
  -2   6   1 6064.38 212.567   1
  -2   6   1 6209.42 205.823   5
  -2   6   1 6286.06 191.361   2
  -2   6   0 985.769 42.1964   6
  -2   6   0 1011.63 56.5994   5
   2  -6   0 926.976 52.9940   3
   2  -6   0 1114.95 41.4993   6
  -2   6   0 950.709 59.2466   1
  -2   6   0 1016.92 49.1278   2
   2  -6   0 1006.73 47.0517   4
   2  -6   1 3062.50 88.7853   6
  -2   6  -1 2822.42 114.754   1
  -2   6  -1 2784.80 93.2568   6
  -2   6  -1 2863.16 111.361   5
   2  -6   1 2937.20 109.129   3
   2  -6   1 2584.67 96.5920   4
   2  -6   2 20646.6 525.850   6
  -2   6  -2 19429.3 555.766   5
   2  -6   2 19149.0 552.833   3
  -2   6  -2 18639.1 556.051   1
  -2   6  -2 19166.7 534.241   6
  -2   6  -2 21565.6 549.378   4
   2  -6   2 18204.9 538.623   4
  -2   6  -3 157.334 22.9849   5
   2  -6   3 144.900 18.1814   4
  -2   6  -3 129.607 17.1151   6
   2  -6   3 127.532 21.9288   3
   2  -6   3 140.343 12.5487   6
  -2   6  -4 223.622 21.6662   6
   2  -6   4 248.844 16.0884   6
  -2   6  -4 247.496 28.4698   1
   2  -6   4 235.365 27.4458   3
   2  -6   4 216.281 22.1951   4
   2  -6   5 5757.79 165.500   6
  -2   6  -5 6058.00 192.821   1
   2  -6   5 5478.67 194.273   3
   2  -6   5 5854.57 182.747   4
  -2   6  -5 5766.61 179.791   6
  -2   6  -6 1283.77 66.3219   1
   2  -6   6 1121.16 68.2716   3
  -2   6  -6 1273.27 59.9018   6
   2  -6   6 1230.48 60.6112   4
  -2   6  -7 588.770 44.6942   1
  -2   6  -7 564.555 39.8775   6
   2  -6   7 505.698 47.1332   3
   2  -6   7 579.514 40.3648   4
  -2   6  -8 2056.51 94.3442   1
  -2   6  -8 1997.45 87.9924   6
   2  -6   8 2016.04 105.364   3
   2  -6   8 2210.97 90.7365   4
  -2   6  -9 2373.90 103.669   1
  -2   6  -9 2254.34 99.0684   6
   2  -6   9 2361.70 99.0033   4
   2  -6  10 146.067 25.9796   4
  -2   6 -10 138.926 29.6873   6
  -2   6 -10 137.151 28.9836   1
  -2   5  11 556.708 53.5920   2
   2  -5 -11 529.108 46.3044   1
   2  -5 -10 12.2791 12.9571   6
  -2   5  10 11.0333 21.0996   2
  -2   5   9 2494.14 129.032   3
   2  -5  -9 2352.29 84.8522   6
  -2   5   9 2402.26 126.830   5
  -2   5   9 2574.43 106.481   2
  -2   5   8 2027.82 110.412   5
  -2   5   8 2237.83 91.4291   2
   2  -5  -8 2018.07 73.9551   6
  -2   5   7 286.994 26.9339   2
  -2   5   7 321.877 40.9659   5
   2  -5  -7 294.270 26.1403   4
   2  -5  -6 0.52429 9.40292   4
   2  -5  -6 2.01254 10.0800   2
  -2   5   6-0.57216 9.81313   2
  -2   5   6 1.21087 18.8337   5
   2  -5  -5 19982.9 504.668   5
  -2   5   5 17439.2 487.277   2
   2  -5  -5 17813.9 494.079   6
  -2   5   5 17131.8 515.847   5
   2  -5  -5 17261.2 499.953   3
   2  -5  -5 18962.8 487.124   2
   2  -5  -5 16090.8 484.550   4
  -2   5   4 648.235 33.5311   2
   2  -5  -4 635.754 37.7552   6
   2  -5  -4 681.117 41.2184   5
  -2   5   4 613.215 47.2963   5
   2  -5  -4 620.412 39.4700   3
   2  -5  -4 587.233 33.0587   4
   2  -5  -3 77.9388 12.0732   4
   2  -5  -3 107.618 17.8743   5
  -2   5   3 83.5830 20.0784   5
   2  -5  -3 97.0880 15.3409   6
   2  -5  -3 81.1492 15.3697   3
   2  -5  -3 99.5800 19.4170   1
  -2   5   3 101.889 12.7929   2
   2  -5  -2 5643.02 178.055   3
  -2   5   2 5053.51 194.420   1
  -2   5   2 5224.86 184.853   5
  -2   5   2 5467.83 167.008   2
   2  -5  -2 6199.64 171.711   6
  -2   5   2 5933.65 176.974   4
  -2   5   1 2434.02 106.412   1
  -2   5   1 2893.12 97.6783   4
  -2   5   1 2526.01 102.162   5
   2  -5  -1 2898.46 89.8782   6
  -2   5   1 2467.36 88.5768   2
   2  -5  -1 2723.12 98.2127   3
  -2   5   0 369.981 24.1018   6
  -2   5   0 380.577 31.2933   5
   2  -5   0 456.916 24.6755   6
   2  -5   0 384.141 29.1657   3
  -2   5   0 458.433 30.1435   4
  -2   5   0 389.227 34.0109   1
   2  -5   0 358.345 24.9127   4
   2  -5   0 444.147 28.6351   1
  -2   5  -1 10371.2 318.551   6
  -2   5  -1 10825.0 334.375   5
   2  -5   1 11620.5 332.012   3
  -2   5  -1 10690.0 336.553   1
  -2   5  -1 12432.0 330.762   4
   2  -5   1 10800.5 323.302   4
   2  -5   1 12802.9 326.416   1
   2  -5   1 12409.4 316.792   6
  -2   5  -2 451.403 38.6897   2
   2  -5   2 450.354 23.2774   6
  -2   5  -2 429.085 33.4820   5
  -2   5  -2 444.681 27.6023   6
   2  -5   2 443.097 33.1137   3
   2  -5   2 489.128 28.2292   1
   2  -5   2 377.781 27.0911   4
   2  -5   3 5.84709 8.26934   4
   2  -5   3 6.24538 8.28573   1
   2  -5   3 10.7152 7.09452   6
  -2   5  -3 1.84749 8.35555   6
  -2   5  -3 4.16140 10.6034   5
   2  -5   3 11.8821 10.4954   3
  -2   5  -3-3.72032 17.1731   2
  -2   5  -3 7.42349 9.84087   4
   2  -5   4 1033.94 38.1834   6
  -2   5  -4 953.604 51.6681   1
   2  -5   4 808.254 49.6112   3
  -2   5  -4 920.195 44.9714   6
  -2   5  -4 1080.36 50.5925   4
   2  -5   4 920.442 47.3448   4
  -2   5  -5 6485.02 202.053   1
   2  -5   5 6039.68 207.822   3
  -2   5  -5 6072.50 194.434   6
   2  -5   5 5838.10 195.902   4
   2  -5   6 14.9406 11.3214   4
  -2   5  -6 10.4236 11.2802   6
   2  -5   6 13.2649 15.6016   3
  -2   5  -6 14.1209 12.3938   1
  -2   5  -7 3305.00 121.712   1
  -2   5  -7 3408.38 119.857   6
   2  -5   7 3152.03 133.397   3
   2  -5   7 3409.52 121.969   4
  -2   5  -8 5356.43 177.044   1
   2  -5   8 5123.00 193.249   3
   2  -5   8 5375.06 178.298   4
  -2   5  -8 5357.71 176.325   6
  -2   5  -9 3694.56 135.506   1
  -2   5  -9 3607.55 135.426   6
   2  -5   9 3859.10 158.348   3
   2  -5   9 3785.19 138.518   4
  -2   5 -10 1593.21 77.3962   1
  -2   5 -10 1446.01 76.8567   6
   2  -5  10 1614.90 80.4150   4
  -2   5 -11 23.2588 19.2908   1
   2  -5  11 21.3534 20.2698   4
   2  -4 -12 6562.64 216.976   1
  -2   4  11 327.727 43.0557   2
   2  -4 -11 312.514 35.7190   1
  -2   4  10 637.220 66.4977   3
   2  -4 -10 526.933 34.6476   6
  -2   4  10 601.546 50.1547   2
   2  -4 -10 647.480 46.9905   1
  -2   4   9 317.670 45.4578   3
   2  -4  -9 281.451 23.5014   6
  -2   4   9 277.507 31.7144   2
  -2   4   9 304.470 47.5031   5
  -2   4   8 2176.15 110.979   3
  -2   4   8 2358.85 93.7966   2
  -2   4   8 2428.78 119.380   5
  -2   4   7 2017.48 97.8670   3
  -2   4   7 1906.75 99.6693   5
  -2   4   7 1822.69 76.8506   2
   2  -4  -7 1793.21 72.8781   4
  -2   4   6 5205.16 187.277   3
  -2   4   6 5442.37 165.438   2
  -2   4   6 5185.22 193.449   5
   2  -4  -6 5630.19 161.922   2
   2  -4  -6 4858.66 160.969   4
   2  -4  -5 125.965 18.9451   6
  -2   4   5 113.966 13.8066   2
   2  -4  -5 121.373 22.0442   5
  -2   4   5 97.6289 23.1410   5
  -2   4   5 115.028 19.9764   3
   2  -4  -5 122.913 23.2030   1
   2  -4  -5 118.850 13.6912   2
   2  -4  -5 127.834 15.4757   4
   2  -4  -4 5130.39 166.775   4
  -2   4   4 5541.93 164.912   2
   2  -4  -4 5837.61 175.103   6
  -2   4   4 5179.36 189.031   5
   2  -4  -4 6136.25 183.745   5
  -2   4   4 6150.74 179.745   3
   2  -4  -4 5493.83 175.620   3
   2  -4  -4 5876.91 165.245   2
   2  -4  -4 6252.93 190.432   1
  -2   4   3 3651.00 115.180   2
   2  -4  -3 4063.98 126.245   6
   2  -4  -3 4167.19 132.879   5
  -2   4   3 3738.47 139.181   5
   2  -4  -3 3863.81 126.646   3
  -2   4   3 4242.22 128.122   4
   2  -4  -3 3679.44 120.386   4
  -2   4   3 4080.98 128.351   3
   2  -4  -2 26836.4 661.593   6
   2  -4  -2 26546.9 668.505   5
  -2   4   2 25979.8 664.706   3
   2  -4  -2 23152.3 661.061   3
  -2   4   2 22854.5 673.844   5
  -2   4   2 25046.1 663.346   4
   2  -4  -2 23059.7 657.240   4
  -2   4   2 23536.9 650.814   2
  -2   4   1 17.4238 9.22581   4
   2  -4  -1 7.80299 6.41240   4
   2  -4  -1 13.7626 8.09751   6
  -2   4   1 14.2231 10.9664   1
  -2   4   1 16.9414 6.03129   2
  -2   4   1 25.5518 12.0137   5
  -2   4   1 12.0750 9.18219   3
   2  -4  -1 4.34759 6.00286   3
   2  -4  -1 16.2527 10.7467   1
  -2   4   1 15.0381 7.25444   6
   2  -4   0 359.625 24.7286   1
   2  -4   0 354.557 22.2721   6
  -2   4   0 365.442 23.2595   6
  -2   4   0 318.447 26.3169   5
   2  -4   0 323.568 23.5016   3
  -2   4   0 345.869 24.7408   3
  -2   4   0 359.669 24.8971   4
  -2   4   0 339.935 28.7529   1
  -2   4  -1 34495.3 962.129   6
   2  -4   1 37098.5 958.817   6
  -2   4  -1 38739.2 973.735   3
  -2   4  -1 37491.9 968.051   4
  -2   4  -1 36322.5 974.511   2
   2  -4   1 38029.8 964.668   1
   2  -4   1 35579.2 968.923   3
  -2   4  -2 64932.3 1619.11   3
  -2   4  -2 56403.0 1612.75   5
  -2   4  -2 69460.6 1623.23   2
   2  -4   2 62172.3 1598.89   6
  -2   4  -2 59300.2 1604.53   6
  -2   4  -2 64388.3 1610.29   4
   2  -4   2 63605.0 1602.86   1
   2  -4   2 52444.6 1605.14   4
   2  -4   2 59006.3 1610.47   3
  -2   4  -3 1337.16 62.6751   2
   2  -4   3 1214.46 44.1294   6
  -2   4  -3 1084.59 52.2542   1
   2  -4   3 1024.72 52.1426   3
  -2   4  -3 1052.67 52.9913   5
   2  -4   3 1279.86 46.9709   1
  -2   4  -3 1242.53 52.9956   4
   2  -4   3 1091.97 50.2165   4
  -2   4  -3 1145.07 49.0506   6
  -2   4  -3 1224.14 60.4136   3
  -2   4  -4 1220.10 63.8213   3
   2  -4   4 1203.33 44.1456   6
  -2   4  -4 1133.23 52.5563   1
  -2   4  -4 1037.11 49.1149   6
   2  -4   4 1142.60 57.4097   3
  -2   4  -4 1352.08 66.4890   2
   2  -4   4 1167.75 45.2664   1
  -2   4  -4 1272.63 53.7629   4
   2  -4   4 1077.27 51.5154   4
  -2   4  -5 1048.59 49.8344   4
  -2   4  -5 1033.61 49.0403   1
  -2   4  -5 952.156 46.9374   6
   2  -4   5 1067.19 40.5756   6
   2  -4   5 932.814 54.1961   3
   2  -4   5 1098.65 42.8586   1
   2  -4   5 925.955 48.2547   4
  -2   4  -6 1107.31 52.9695   1
   2  -4   6 1255.68 48.9031   1
  -2   4  -6 1134.08 53.6710   6
   2  -4   6 1149.52 56.1421   4
   2  -4   6 1085.61 62.3030   3
  -2   4  -7 761.706 42.1265   1
   2  -4   7 769.315 54.0810   3
  -2   4  -7 672.128 41.8084   6
   2  -4   7 762.559 46.0785   4
   2  -4   8 6473.00 204.940   4
  -2   4  -8 6308.16 201.161   6
   2  -4   8 6105.15 219.510   3
  -2   4  -8 6414.13 197.883   1
  -2   4  -9 115.377 19.3748   1
  -2   4  -9 54.9610 19.3057   6
   2  -4   9 84.4869 26.9136   3
   2  -4   9 74.6349 19.4759   4
  -2   4 -10 1714.06 84.2991   6
   2  -4  10 1859.87 87.2363   4
   2  -4  10 1692.09 101.296   3
  -2   4 -10 1971.24 81.4508   1
  -2   4 -11 73.5595 20.5335   1
   2  -4  11 66.2092 23.1236   4
  -2   3  12 1687.19 101.744   2
   2  -3 -12 2010.19 91.5474   1
  -2   3  11 1864.44 100.812   2
   2  -3 -11 2132.10 91.7948   1
   2  -3 -10 109.280 17.7054   6
   2  -3 -10 133.841 24.9482   1
  -2   3  10 107.684 33.6641   3
  -2   3  10 107.692 25.4884   2
  -2   3   9 7766.45 273.894   3
   2  -3  -9 7869.39 226.931   6
  -2   3   9 8385.35 281.789   5
   2  -3  -9 7784.73 242.671   1
  -2   3   9 7421.35 246.395   2
  -2   3   8 477.672 47.7169   3
  -2   3   8 490.776 51.8951   5
  -2   3   8 515.633 37.7164   2
   2  -3  -8 486.841 31.7134   2
  -2   3   7 1433.20 78.0443   3
  -2   3   7 1386.31 62.3909   2
  -2   3   7 1521.75 85.6521   5
   2  -3  -7 1487.65 58.8824   4
   2  -3  -7 1490.89 58.0691   2
  -2   3   6 108.118 14.9342   2
   2  -3  -6 96.5615 22.0102   5
  -2   3   6 79.8293 22.7694   5
  -2   3   6 115.361 21.4395   3
   2  -3  -6 99.4374 13.1923   4
   2  -3  -6 118.388 13.0671   2
  -2   3   5 22426.6 663.539   3
  -2   3   5 23478.7 642.985   2
   2  -3  -5 25658.5 670.817   5
   2  -3  -5 25598.9 657.591   6
   2  -3  -5 25742.0 681.583   1
  -2   3   5 22391.4 676.141   5
  -2   3   5 25656.1 650.941   4
   2  -3  -5 23983.8 639.921   2
   2  -3  -5 21861.5 642.644   4
  -2   3   5 25300.9 654.789   3
  -2   3   4 6837.61 194.175   2
   2  -3  -4 7619.35 208.905   6
   2  -3  -4 7790.28 221.311   5
  -2   3   4 6552.30 222.076   5
  -2   3   4 7183.45 206.335   3
   2  -3  -4 6942.72 193.029   2
   2  -3  -4 6412.07 196.995   4
   2  -3  -3 39.9265 7.89608   4
  -2   3   3 48.3558 6.41991   2
   2  -3  -3 65.1429 15.4426   5
  -2   3   3 57.0951 15.5530   5
  -2   3   3 53.6007 11.3123   3
   2  -3  -3 48.6636 11.6879   6
   2  -3  -3 49.7058 9.44565   3
   2  -3  -2 1040.48 43.4948   6
  -2   3   2 982.536 41.3645   3
  -2   3   2 856.280 49.0963   5
   2  -3  -2 925.635 39.9095   3
  -2   3   2 958.940 41.8630   4
   2  -3  -2 922.952 39.3007   4
  -2   3   2 912.249 31.9879   2
   2  -3  -2 985.188 49.3026   1
  -2   3   1 2734.10 104.264   5
   2  -3  -1 3324.61 98.6591   6
  -2   3   1 3108.29 96.7125   3
   2  -3  -1 3127.16 102.332   5
  -2   3   1 2833.78 108.782   1
  -2   3   1 3150.04 97.7748   4
   2  -3  -1 3099.75 103.573   1
  -2   3   1 2908.56 94.9976   6
  -2   3   1 2755.59 85.5570   2
   2  -3  -1 2794.35 93.8314   4
   2  -3  -1 3034.38 94.7050   3
  -2   3   0 219.522 17.3496   6
   2  -3   0 246.574 20.4421   5
   2  -3   0 252.301 18.1462   6
   2  -3   0 225.648 19.9903   1
  -2   3   0 201.821 20.8247   5
   2  -3   0 215.906 16.8728   3
  -2   3   0 218.722 17.3543   2
  -2   3   0 232.415 18.6300   4
   2  -3   0 213.819 16.9829   4
  -2   3   0 224.237 17.5951   3
   2  -3   1 16309.0 432.272   6
   2  -3   1 17032.7 435.074   1
  -2   3  -1 16789.8 437.589   3
  -2   3  -1 14211.2 438.178   5
  -2   3  -1 16249.2 436.678   2
   2  -3   1 15610.7 434.801   3
  -2   3  -1 16743.9 437.536   4
   2  -3   1 14614.2 433.792   4
  -2   3  -1 15855.7 434.552   6
   2  -3   2 1452.37 51.9915   6
  -2   3  -2 1273.48 53.0487   6
  -2   3  -2 1526.76 60.1084   2
  -2   3  -2 1346.93 57.2293   1
  -2   3  -2 1496.15 57.1932   4
  -2   3  -2 1494.20 60.7810   3
   2  -3   2 1358.89 55.5146   3
   2  -3   2 1557.85 53.1746   1
   2  -3   3 103.158 14.4971   3
  -2   3  -3 80.2256 12.5557   1
  -2   3  -3 94.9435 13.3594   4
  -2   3  -3 102.041 16.6054   3
   2  -3   3 99.9143 10.6216   1
  -2   3  -3 99.0535 16.9281   2
  -2   3  -3 97.8153 12.6705   6
   2  -3   3 107.111 11.6608   6
  -2   3  -4 240.694 26.9986   3
  -2   3  -4 220.751 19.0397   1
  -2   3  -4 208.984 18.5345   6
   2  -3   4 166.537 23.3191   2
  -2   3  -4 207.981 23.3535   2
   2  -3   4 219.371 15.5470   6
   2  -3   4 249.662 15.5573   1
   2  -3   4 216.390 22.0688   3
  -2   3  -4 226.725 21.1208   4
   2  -3   4 214.405 20.2664   4
  -2   3  -5 14578.9 403.274   1
   2  -3   5 13784.0 417.281   3
  -2   3  -5 15835.1 430.297   3
   2  -3   5 15440.8 397.497   6
  -2   3  -5 13959.2 405.769   6
  -2   3  -5 15270.9 419.935   2
  -2   3  -5 15768.2 408.848   4
   2  -3   5 12635.1 423.679   2
   2  -3   5 13670.9 407.986   4
   2  -3   5 14698.7 395.308   1
  -2   3  -6-0.55026 10.0785   6
  -2   3  -6 10.3547 8.21256   1
   2  -3   6 6.22520 11.7047   3
   2  -3   6 8.80311 15.5893   2
   2  -3   6 12.1351 8.56516   1
   2  -3   6 0.62350 9.36272   4
   2  -3   7 2307.35 72.9459   1
  -2   3  -7 1812.06 77.3138   6
   2  -3   7 1863.58 91.5596   3
   2  -3   7 1559.97 93.0529   2
   2  -3   7 1979.04 81.3937   4
  -2   3  -7 2048.96 74.0340   1
   2  -3   8 1590.93 88.4748   3
   2  -3   8 1581.39 96.5880   2
  -2   3  -8 1688.07 75.0624   6
   2  -3   8 1703.74 78.3057   4
  -2   3  -8 1788.20 70.1089   1
  -2   3  -9 268.695 28.7579   6
   2  -3   9 255.644 29.2070   4
   2  -3   9 247.933 41.1566   2
  -2   3  -9 285.005 24.8539   1
   2  -3   9 263.382 37.7851   3
  -2   3 -10 1845.00 85.4690   6
   2  -3  10 1640.74 109.573   2
   2  -3  10 1977.51 90.4209   4
   2  -3  10 1867.23 106.226   3
  -2   3 -10 2126.83 80.1138   1
   2  -3  11 4651.74 177.944   4
  -2   3 -11 5326.86 166.296   1
   2  -2 -12 14274.9 388.353   1
  -2   2  12 11254.1 405.777   2
   2  -2 -11 144.359 27.2765   1
  -2   2  11 122.628 40.5460   3
  -2   2  11 79.4741 26.9693   2
  -2   2  10 356.567 50.4336   3
  -2   2  10 270.202 35.8422   2
   2  -2 -10 357.198 33.4379   1
  -2   2   9 1453.71 87.0213   3
  -2   2   9 1275.49 69.5269   2
   2  -2  -9 1449.25 67.4433   1
  -2   2   8 9276.07 310.015   3
  -2   2   8 9063.39 290.678   2
  -2   2   8 9752.51 323.309   5
   2  -2  -8 9623.28 288.605   1
   2  -2  -7 1165.10 48.8799   2
  -2   2   7 1138.92 67.3525   3
  -2   2   7 1047.68 53.0479   2
  -2   2   7 1072.95 72.7386   5
  -2   2   7 1226.15 52.9320   4
   2  -2  -6 14492.1 390.057   2
  -2   2   6 13102.7 413.478   3
  -2   2   6 12899.5 394.928   2
   2  -2  -6 15767.1 427.774   5
  -2   2   6 14289.6 429.812   5
  -2   2   6 15957.8 405.696   3
  -2   2   6 15913.4 398.452   4
   2  -2  -6 13307.7 388.586   4
  -2   2   5 42.0145 9.50722   4
   2  -2  -5 18.4563 6.26795   4
   2  -2  -5 22.1841 15.9318   5
  -2   2   5 25.8808 17.6376   5
   2  -2  -5 32.6127 6.79913   2
  -2   2   5 25.6293 11.9034   3
  -2   2   5 32.3143 8.59734   2
  -2   2   5 31.6640 10.2755   3
  -2   2   4 6969.72 229.596   3
  -2   2   4 7649.89 214.501   2
   2  -2  -4 7907.30 242.052   5
  -2   2   4 7742.84 247.107   5
  -2   2   4 8363.97 224.813   3
  -2   2   4 8555.47 223.856   4
   2  -2  -4 7483.48 217.212   4
   2  -2  -4 7768.12 211.576   2
  -2   2   3 190.562 15.2252   3
  -2   2   3 164.526 9.48800   2
  -2   2   3 160.704 21.4973   5
  -2   2   3 197.717 16.0064   4
   2  -2  -3 163.507 8.53546   2
   2  -2  -3 166.912 13.1709   4
  -2   2   2 22255.9 629.617   5
  -2   2   2 23334.0 610.373   3
   2  -2  -2 24362.2 628.260   5
   2  -2  -2 22431.4 609.625   4
   2  -2  -2 22561.1 609.159   3
  -2   2   1 399.222 29.2370   5
   2  -2  -1 483.496 31.1514   1
  -2   2   1 443.925 25.4156   6
  -2   2   1 415.828 21.1458   3
   2  -2  -1 488.575 30.1687   5
   2  -2  -1 407.129 20.5592   3
  -2   2   1 445.031 15.6622   2
   2  -2  -1 447.485 23.3661   4
   2  -2   0 30.8478 7.58250   4
   2  -2   0 35.1853 10.7270   1
  -2   2   0 41.6375 6.13440   2
  -2   2   0 43.4103 9.22829   6
   2  -2   0 45.5450 11.3119   5
  -2   2   0 36.8115 10.6206   5
  -2   2   0 35.8916 6.97114   3
   2  -2   0 36.4584 6.46446   3
  -2   2   0 33.8185 8.57769   4
   2  -2   1 4833.87 136.397   5
  -2   2  -1 4566.78 129.739   2
  -2   2  -1 4156.07 138.825   1
   2  -2   1 4427.01 129.820   3
   2  -2   1 4743.20 134.720   1
  -2   2  -1 4600.59 132.696   3
   2  -2   1 4304.24 133.790   2
  -2   2  -1 4578.20 134.435   4
   2  -2   1 4192.34 132.900   4
  -2   2  -1 4181.92 133.508   6
  -2   2  -2 8142.81 236.224   6
   2  -2   2 8826.34 231.389   1
  -2   2  -2 8384.98 235.090   2
   2  -2   2 7511.92 238.732   2
   2  -2   2 8229.74 235.257   3
  -2   2  -2 8787.82 237.414   4
   2  -2   2 8057.26 236.720   4
  -2   2  -2 8144.44 236.663   1
  -2   2  -2 8760.53 239.097   3
  -2   2  -3 6040.55 172.203   3
   2  -2   3 5423.93 164.895   3
   2  -2   3 5301.46 170.031   2
  -2   2  -3 5243.81 162.984   5
  -2   2  -3 5979.49 164.643   4
  -2   2  -3 5104.31 161.108   6
   2  -2   3 5170.78 162.515   4
   2  -2   3 5597.75 152.817   1
  -2   2  -3 5691.17 165.798   2
  -2   2  -3 5205.58 159.248   1
  -2   2  -4 26108.7 749.359   2
   2  -2   4 26779.5 752.682   3
  -2   2  -4 26449.7 744.531   6
   2  -2   4 24337.5 755.390   2
   2  -2   4 28602.6 732.608   1
  -2   2  -4 31393.8 761.804   3
  -2   2  -4 30594.6 748.285   4
  -2   2  -4 27408.5 740.233   1
  -2   2  -5 7190.46 208.418   1
   2  -2   5 6870.23 224.657   3
   2  -2   5 6617.33 228.863   2
   2  -2   5 7554.13 203.017   1
  -2   2  -5 7306.03 215.986   6
  -2   2  -5 7536.71 224.798   2
  -2   2  -6 20.1559 9.77103   6
  -2   2  -6 22.6291 7.51492   1
  -2   2  -6 29.4706 16.9867   3
   2  -2   6 18.2812 11.9461   3
   2  -2   6 22.9440 7.64380   1
   2  -2   6 9.72951 13.5095   2
   2  -2   6 33.4688 11.4429   4
   2  -2   7 132.006 15.4703   1
  -2   2  -7 95.7416 16.1468   6
   2  -2   7 108.724 22.7910   3
   2  -2   7 64.3148 22.0736   2
  -2   2  -7 125.464 13.5894   1
   2  -2   7 84.4651 16.9607   4
   2  -2   8 14372.2 499.182   2
  -2   2  -8 15383.4 473.122   6
   2  -2   8 15476.4 495.264   3
   2  -2   8 16379.5 479.214   4
  -2   2  -8 17340.7 463.391   1
   2  -2   9 3266.91 142.767   3
   2  -2   9 3268.24 151.869   2
  -2   2  -9 3371.17 123.694   6
   2  -2   9 3348.24 126.897   4
  -2   2  -9 3594.14 111.991   1
  -2   2 -10 4621.89 166.375   6
   2  -2  10 4250.16 198.056   2
   2  -2  10 4745.78 191.138   3
   2  -2  10 4892.48 171.974   4
  -2   2 -11 41.4206 14.1246   1
   2  -2  11 23.0535 26.6232   3
   2  -2  11 14.8408 18.7830   4
   2  -1 -12 1638.83 77.5109   1
   2  -1 -11 1870.26 74.4880   6
  -2   1  11 2009.29 116.530   3
  -2   1  11 1784.73 100.833   2
   2  -1 -10 422.256 28.7194   6
  -2   1  10 370.187 49.2897   3
  -2   1  10 314.072 39.0780   2
  -2   1   9 5670.61 215.040   3
  -2   1   9 5629.01 196.802   2
   2  -1  -9 5756.96 172.617   6
   2  -1  -9 5919.45 186.426   1
  -2   1   8 1388.30 81.9159   3
   2  -1  -8 1558.63 63.7088   2
  -2   1   8 1294.04 69.0190   2
  -2   1   8 1496.16 60.9979   4
   2  -1  -8 1401.81 65.3744   1
  -2   1   7 1513.76 79.5066   3
   2  -1  -7 1700.84 63.6177   2
  -2   1   7 1395.58 67.9020   2
  -2   1   7 1570.22 89.0167   5
  -2   1   7 1777.49 63.6563   4
   2  -1  -7 1549.86 67.9385   1
  -2   1   6 4024.95 152.439   3
   2  -1  -6 4798.74 137.404   2
  -2   1   6 3877.07 141.017   2
   2  -1  -6 4743.13 167.892   5
  -2   1   6 4492.99 169.984   5
  -2   1   6 4808.76 146.049   3
  -2   1   6 4779.15 137.776   4
   2  -1  -6 4406.45 131.365   4
  -2   1   5 4092.66 144.387   3
   2  -1  -5 4619.68 128.580   2
  -2   1   5 4526.51 136.949   3
  -2   1   5 3749.83 131.321   2
  -2   1   5 4195.56 159.259   5
  -2   1   5 4802.71 131.116   4
   2  -1  -5 4229.21 125.029   4
  -2   1   4 11310.0 325.397   3
   2  -1  -4 11779.9 308.799   2
   2  -1  -4 12118.9 324.789   6
  -2   1   4 11668.7 316.593   3
  -2   1   4 10241.4 339.102   5
  -2   1   4 12442.0 315.719   4
   2  -1  -4 10523.0 308.773   4
  -2   1   3 12622.1 369.963   3
  -2   1   3 13318.1 364.630   3
   2  -1  -3 14233.1 374.332   6
   2  -1  -3 14206.5 389.628   5
  -2   1   3 13126.4 391.900   5
   2  -1  -3 13625.0 357.027   2
  -2   1   3 13855.2 366.770   4
   2  -1  -3 13219.1 362.731   4
  -2   1   2 20004.2 548.389   3
   2  -1  -2 22128.2 556.878   6
   2  -1  -2 21032.0 567.542   5
  -2   1   2 18834.7 566.511   5
  -2   1   2 21192.0 544.344   3
  -2   1   2 21513.0 549.123   4
   2  -1  -2 19107.5 545.853   4
   2  -1  -1 3276.26 98.4984   6
  -2   1   1 3028.01 96.9131   6
  -2   1   1 3074.90 86.3236   3
   2  -1  -1 3451.36 106.329   5
  -2   1   1 2939.70 105.056   5
   2  -1  -1 2870.80 85.5729   3
  -2   1   1 3104.94 92.8621   4
   2  -1  -1 3008.14 91.7064   4
  -2   1   0 14017.4 366.084   2
   2  -1   0 13982.1 367.694   2
  -2   1   0 13376.3 377.611   6
   2  -1   0 13458.3 365.794   3
   2  -1   0 14512.1 383.817   5
  -2   1   0 13670.2 366.826   3
   2  -1   0 13543.9 374.013   4
   2  -1   0 14773.0 378.836   6
   2  -1   1 12446.8 316.228   6
  -2   1  -1 11716.5 309.439   2
  -2   1  -1 11817.1 310.148   3
   2  -1   1 12000.3 311.786   2
   2  -1   1 10992.8 306.989   3
   2  -1   1 11709.0 316.660   5
  -2   1  -1 9741.28 316.518   5
  -2   1  -1 10704.8 315.194   6
   2  -1   1 11519.7 315.286   4
   2  -1   1 11797.6 315.076   1
  -2   1  -2 583.856 27.2740   2
  -2   1  -2 548.496 28.0219   4
  -2   1  -2 623.945 28.9639   3
   2  -1   2 618.007 28.1329   6
   2  -1   2 513.368 26.2939   3
   2  -1   2 571.818 28.9632   2
  -2   1  -2 525.477 28.2215   5
   2  -1   2 569.537 24.2751   1
  -2   1  -2 559.962 28.7146   6
   2  -1   2 549.330 28.3897   4
  -2   1  -3 8.03887 6.60009   6
  -2   1  -3 10.0377 9.38007   3
   2  -1   3 7.66607 6.68922   6
  -2   1  -3 9.73066 7.13106   5
  -2   1  -3 12.2289 8.01816   2
   2  -1   3 11.9905 7.16100   3
   2  -1   3 14.0450 9.25285   2
  -2   1  -3 6.94888 5.48616   1
   2  -1   3 7.90073 3.72524   1
  -2   1  -3 12.9991 7.80947   4
   2  -1   3 5.23314 6.37120   4
  -2   1  -4 309.166 25.7443   3
  -2   1  -4 286.045 22.7686   2
   2  -1   4 295.643 18.8255   6
  -2   1  -4 283.729 19.1449   5
   2  -1   4 260.949 22.8272   3
  -2   1  -4 275.571 16.1833   1
   2  -1   4 267.180 21.0222   4
  -2   1  -4 270.258 20.4891   6
   2  -1   4 260.256 24.1135   2
   2  -1   4 274.449 12.4403   1
  -2   1  -5 11142.8 317.219   3
   2  -1   5 11172.7 287.928   1
   2  -1   5 11171.4 296.891   6
   2  -1   5 10492.4 314.680   3
  -2   1  -5 10924.3 291.534   1
   2  -1   5 10119.0 315.204   2
  -2   1  -5 9824.91 301.600   6
   2  -1   5 9818.99 303.463   4
  -2   1  -6 96.1854 9.64741   1
  -2   1  -6 101.087 20.6804   3
   2  -1   6 54.1718 17.0149   3
  -2   1  -6 72.0446 12.9620   6
   2  -1   6 64.0363 18.2845   2
   2  -1   6 96.1450 10.5996   1
  -2   1  -7 5131.70 140.060   1
  -2   1  -7 4260.35 151.121   6
   2  -1   7 4491.21 170.138   3
   2  -1   7 4220.60 170.168   2
   2  -1   7 5197.07 143.287   1
   2  -1   8 214.702 32.6500   3
   2  -1   8 244.793 26.1255   4
   2  -1   8 168.476 32.5570   2
  -2   1  -8 252.943 25.3787   6
  -2   1  -8 272.714 17.6446   1
  -2   1  -9 395.505 34.1826   6
   2  -1   9 490.311 49.5888   3
   2  -1   9 408.738 47.1579   2
   2  -1   9 456.368 37.5485   4
  -2   1  -9 496.121 25.7922   1
  -2   1 -10 161.545 25.5589   6
   2  -1  10 205.450 28.0715   4
   2  -1  10 228.868 40.2655   3
   2  -1  10 149.339 35.3592   2
  -2   1 -10 239.719 18.8688   1
   2  -1  11 8348.78 298.455   3
  -2   1 -11 8377.88 267.919   6
   2  -1  11 7877.23 303.530   2
   2  -1  11 8993.52 274.748   4
   2   0 -11 230.745 27.9304   1
   2   0 -11 136.953 19.9529   6
  -2   0  11 178.750 40.4752   3
   2   0 -10 848.472 48.3055   1
  -2   0  10 790.394 67.2383   3
   2   0 -10 763.462 40.1314   6
   2   0  -9 3675.24 125.636   1
   2   0  -9 3261.85 111.096   6
  -2   0   9 3437.38 147.034   3
  -2   0   9 3661.18 116.030   4
   2   0  -8 7266.15 218.178   1
   2   0  -8 7301.02 215.360   2
  -2   0   8 6818.58 202.142   4
   2   0  -7 738.045 49.3937   3
  -2   0   7 681.388 49.0429   3
   2   0  -7 837.696 42.8383   2
  -2   0   7 744.763 34.5349   4
   2   0  -7 600.627 38.7433   1
   2   0  -6 7240.78 230.722   3
  -2   0   6 6907.09 232.924   3
   2   0  -6 7888.35 221.369   2
  -2   0   6 7618.94 211.520   4
   2   0  -5 12463.4 356.161   3
  -2   0   5 11597.0 357.798   3
   2   0  -5 13727.2 348.635   2
   2   0  -5 11809.1 377.278   5
  -2   0   5 11680.7 377.005   5
  -2   0   5 13554.3 339.975   4
   2   0  -5 11845.3 349.731   1
   2   0  -5 12089.8 334.806   4
   2   0  -4 1902.47 70.7343   3
  -2   0   4 1847.21 72.7126   3
   2   0  -4 1846.81 70.3532   6
   2   0  -4 1986.52 88.4668   5
  -2   0   4 1712.48 85.6368   5
   2   0  -4 2115.17 67.9590   2
  -2   0   4 1963.75 61.3426   4
   2   0  -4 1810.91 69.5527   1
   2   0  -4 1846.99 57.2216   4
   2   0  -3 15049.0 409.643   3
  -2   0   3 14483.5 411.247   3
   2   0  -3 15834.4 432.568   5
   2   0  -3 15000.0 407.637   2
  -2   0   3 15048.4 433.958   5
   2   0  -3 15831.6 414.235   6
  -2   0   3 15815.9 403.502   4
   2   0  -3 15029.2 412.879   1
   2   0  -3 14439.3 399.912   4
  -2   0   2 8962.84 248.990   3
   2   0  -2 9412.71 258.048   6
   2   0  -2 9645.61 272.256   5
  -2   0   2 8928.35 247.565   4
   2   0  -2 8969.24 245.384   2
   2   0  -2 9344.60 246.856   4
   2   0  -1 5434.80 156.126   5
  -2   0   1 4656.80 136.713   4
   2   0  -1 4599.54 136.859   4
   2   0  -1 4870.89 134.270   2
   2   0  -1 5335.92 146.147   6
   2   0   0 37204.7 1007.58   2
   2   0   0 41992.3 1017.05   6
   2   0   0 37334.9 1020.60   5
  -2   0   0 40932.4 1025.08   5
  -2   0   0 38736.8 1009.93   4
   2   0   0 35512.9 1010.53   4
  -2   0   0 39131.5 1007.48   2
  -2   0  -1 18270.0 486.137   3
   2   0   1 18696.7 494.040   2
   2   0   1 18755.2 486.311   3
   2   0   1 19884.9 499.569   5
  -2   0  -1 18697.0 493.723   4
   2   0   1 18143.2 494.880   4
   2   0   1 18426.4 496.314   6
  -2   0  -1 19201.7 492.844   2
  -2   0  -2 6542.50 188.370   2
  -2   0  -2 7099.68 186.750   3
   2   0   2 6378.39 190.262   2
   2   0   2 6360.76 187.052   3
   2   0   2 6719.11 185.675   5
   2   0   2 6634.42 188.176   6
   2   0   2 6231.27 188.715   4
  -2   0  -2 7147.88 191.426   5
   2   0   2 6624.48 182.579   1
  -2   0  -3 239.396 16.3679   5
  -2   0  -3 281.350 19.8480   2
  -2   0  -3 315.933 20.5737   3
   2   0   3 258.616 19.6336   3
   2   0   3 286.776 17.5282   6
   2   0   3 235.451 19.5526   2
   2   0   3 227.703 9.10008   1
   2   0   3 303.518 20.1756   4
  -2   0  -4 32787.3 839.932   3
   2   0   4 29253.9 839.119   3
   2   0   4 32421.0 827.709   6
   2   0   4 29886.5 841.196   2
  -2   0  -4 32622.1 826.721   5
   2   0   4 28858.9 833.825   4
   2   0   5 6022.77 162.137   6
  -2   0  -5 6058.67 179.708   3
   2   0   5 5318.58 177.787   3
   2   0   5 4873.01 175.325   2
   2   0   5 5240.88 169.246   4
  -2   0  -5 5635.58 160.216   5
  -2   0  -6 486.853 36.9774   3
   2   0   6 401.460 34.7991   3
  -2   0  -6 435.911 23.2227   5
  -2   0  -6 427.758 16.3068   1
   2   0   6 406.080 29.2903   4
   2   0   6 400.485 34.5605   2
   2   0   7 661.011 49.6864   3
   2   0   7 586.683 46.8897   2
  -2   0  -7 729.029 25.0068   1
   2   0   7 684.308 41.0947   4
  -2   0  -8 10775.2 281.819   1
   2   0   8 9527.94 327.612   3
   2   0   8 9917.58 328.977   2
  -2   0  -8 10273.9 315.090   5
  -2   0  -9 370.073 18.1174   1
   2   0   9 302.995 43.3451   2
   2   0   9 372.594 45.0393   3
  -2   0  -9 362.167 37.8161   5
   2   0  10 1036.33 77.7374   3
   2   0  10 1003.37 77.1422   2
   2   0  10 1018.59 61.4846   4
   2   0  11 1525.39 102.371   3
   2   0  11 1696.29 85.8456   4
   2   1 -11 20.3451 13.7889   6
  -2  -1  11-4.94430 25.6364   3
   2   1 -11 3.08216 15.8579   1
  -2  -1  11 17.3791 13.1824   4
   2   1 -10 3460.31 118.822   6
  -2  -1  10 3709.66 161.818   3
   2   1  -9 1479.65 67.2971   1
  -2  -1   9 1494.37 87.2157   3
   2   1  -9 1433.78 58.7083   6
   2   1  -8 3879.11 133.893   1
  -2  -1   8 3645.42 152.804   3
   2   1  -7 4462.21 158.661   3
   2   1  -7 4652.81 151.945   2
  -2  -1   7 4548.51 130.443   4
   2   1  -6 11406.3 338.375   1
   2   1  -6 11844.6 350.758   3
  -2  -1   6 11374.6 350.185   3
   2   1  -6 12469.1 347.136   2
  -2  -1   6 12228.0 323.172   4
   2   1  -5 5036.34 162.913   1
   2   1  -5 5082.65 168.366   3
  -2  -1   5 4695.55 166.448   3
   2   1  -5 5339.33 191.653   5
  -2  -1   5 5363.02 147.410   4
   2   1  -4 1274.05 53.6875   3
   2   1  -4 1117.06 49.2966   6
   2   1  -4 1259.23 68.6688   5
   2   1  -4 1266.83 55.3212   2
  -2  -1   4 1182.24 37.7048   4
   2   1  -4 1248.13 52.5036   1
   2   1  -3 6930.16 202.052   3
   2   1  -3 7000.27 203.193   6
  -2  -1   3 7475.83 200.936   3
   2   1  -3 7650.38 228.311   5
  -2  -1   3 6721.59 188.498   4
   2   1  -3 7047.85 186.489   4
   2   1  -3 7204.47 203.917   1
   2   1  -2 13637.6 374.588   3
   2   1  -2 14973.5 382.825   6
  -2  -1   2 14662.0 373.181   3
   2   1  -2 12438.9 396.008   5
  -2  -1   2 13677.4 367.755   4
   2   1  -2 13788.1 367.648   4
   2   1  -2 13610.1 375.280   2
   2   1  -2 14342.7 380.434   1
  -2  -1   1 138.478 18.9383   5
   2   1  -1 141.419 9.00597   3
  -2  -1   1 133.193 12.9873   6
  -2  -1   1 117.764 7.03964   3
   2   1  -1 130.528 17.6356   5
  -2  -1   1 132.779 8.82531   4
   2   1  -1 129.605 9.12576   4
   2   1  -1 134.702 13.5403   6
   2   1  -1 114.996 10.4904   2
   2   1  -1 124.133 11.7784   1
   2   1   0 17567.9 474.376   3
  -2  -1   0 17066.6 486.635   6
  -2  -1   0 17241.0 495.570   5
   2   1   0 19073.2 496.458   5
   2   1   0 17848.8 486.267   6
   2   1   0 17676.9 481.723   4
  -2  -1   0 19125.1 485.792   2
   2   1   0 18149.7 485.016   2
   2   1   0 20287.1 485.127   1
   2   1   1 6513.65 191.031   2
   2   1   1 7212.54 183.146   1
   2   1   1 6579.98 183.378   3
   2   1   1 7124.83 190.418   6
   2   1   1 7449.48 195.243   5
   2   1   1 6001.63 180.409   3
  -2  -1  -1 6664.07 194.916   5
   2   1   1 6556.17 188.332   4
  -2  -1  -1 6872.86 192.231   6
  -2  -1  -1 7148.67 191.430   2
   2   1   2 16.0281 6.86964   6
   2   1   2 9.64323 5.41847   5
  -2  -1  -2 16.8823 7.31057   2
  -2  -1  -2 11.2011 6.98202   5
   2   1   2 18.0996 7.12533   2
   2   1   2 11.5921 6.18391   3
  -2  -1  -2 13.3835 6.61602   6
   2   1   2 18.0959 5.13887   3
   2   1   2 12.6229 2.94792   1
   2   1   2 11.0806 6.33442   4
   2   1   3 500.306 28.9564   3
   2   1   3 480.254 29.7152   2
   2   1   3 593.517 25.9854   6
  -2  -1  -3 520.559 28.0929   6
  -2  -1  -3 514.711 23.0975   5
   2   1   3 486.520 24.6872   3
   2   1   3 513.872 27.6085   4
  -2  -1  -3 541.733 29.7801   2
   2   1   4 6095.05 189.075   3
   2   1   4 5427.18 186.054   2
   2   1   4 6552.47 176.155   6
  -2  -1  -4 6649.84 170.669   5
   2   1   4 5793.40 180.108   3
   2   1   4 6056.07 182.680   4
  -2  -1  -4 5806.22 180.932   6
   2   1   5 1396.42 66.8875   3
   2   1   5 1531.42 52.5247   6
   2   1   5 1335.00 64.1687   2
  -2  -1  -5 1346.22 57.1070   6
  -2  -1  -5 1539.81 47.2905   5
   2   1   5 1379.73 59.3957   4
  -2  -1  -6 426.564 28.4808   6
   2   1   6 402.957 36.8904   3
   2   1   6 425.483 36.0600   2
  -2  -1  -6 358.047 21.8787   5
  -2  -1  -6 395.788 18.6399   5
   2   1   6 393.968 29.0433   4
   2   1   7 2163.27 102.239   3
  -2  -1  -7 2252.80 84.3145   6
   2   1   7 2171.42 98.2255   2
  -2  -1  -7 2320.14 70.1038   5
  -2  -1  -7 2059.45 76.0119   5
   2   1   7 2273.95 88.2724   4
  -2  -1  -8 112.733 18.8608   6
  -2  -1  -8 151.194 13.4646   5
  -2  -1  -8 106.648 17.6150   5
   2   1   8 135.073 29.3777   3
   2   1   8 129.413 28.2508   2
   2   1   8 137.405 20.4505   4
  -2  -1  -9 159.245 23.2922   6
  -2  -1  -9 162.260 15.1330   5
  -2  -1  -9 114.201 20.6898   5
   2   1   9 183.080 26.5006   4
   2   1   9 207.151 36.7480   3
   2   1   9 158.741 31.5612   2
   2   1  10 2508.15 127.496   3
  -2  -1 -10 2376.15 99.9827   6
   2   1  10 2468.78 124.625   2
   2   1  11 3977.48 180.947   3
  -2  -2  11 1.58011 24.9933   3
   2   2 -11 10.8691 13.1853   6
   2   2 -10 97.0781 15.7844   6
  -2  -2  10 100.169 28.2815   3
   2   2 -10 111.562 20.9139   1
   2   2  -9 7845.51 229.012   6
   2   2  -9 8621.25 244.481   1
  -2  -2   9 7783.53 265.541   3
  -2  -2   9 7868.61 225.902   4
  -2  -2   8 50.7720 8.66363   4
   2   2  -8 55.7485 11.5890   6
  -2  -2   8 54.5999 20.0498   3
  -2  -2   8 54.3170 9.20604   4
   2   2  -7 2822.64 105.439   1
  -2  -2   7 3013.35 88.8853   4
  -2  -2   7 2796.57 116.994   3
   2   2  -6 12152.3 330.383   3
   2   2  -6 10639.9 307.019   1
  -2  -2   6 10976.4 319.468   3
   2   2  -6 11744.0 328.169   2
  -2  -2   6 10486.8 285.652   4
  -2  -2   6 10793.3 285.653   4
   2   2  -5 20980.8 583.596   3
   2   2  -5 20602.4 568.816   1
  -2  -2   5 21092.5 577.504   3
   2   2  -5 22646.5 592.947   2
   2   2  -5 20220.3 570.202   6
   2   2  -4 429.080 26.3239   1
   2   2  -4 444.421 32.7386   3
  -2  -2   4 447.183 28.2103   3
   2   2  -4 413.754 42.7375   5
   2   2  -4 458.952 27.5304   6
   2   2  -3 16733.9 482.067   1
   2   2  -3 18621.7 490.154   3
  -2  -2   3 18099.4 482.501   3
   2   2  -3 17800.7 484.447   6
   2   2  -3 18569.0 516.390   5
  -2  -2   3 17834.0 489.781   1
   2   2  -2 5968.99 176.317   1
   2   2  -2 6841.47 181.329   3
  -2  -2   2 5346.04 171.518   3
   2   2  -2 6217.69 200.282   5
   2   2  -2 6807.63 180.400   6
   2   2  -2 6354.44 179.822   2
  -2  -2   2 6241.08 182.216   1
   2   2  -1 8959.16 239.025   1
   2   2  -1 8462.90 240.986   6
  -2  -2   1 8252.40 240.207   6
  -2  -2   1 8566.83 234.415   3
   2   2  -1 9468.17 262.286   5
   2   2  -1 8957.45 232.711   4
   2   2  -1 7968.50 237.340   3
  -2  -2   1 8711.13 243.891   1
   2   2  -1 8572.12 243.554   2
   2   2   0 6198.90 171.705   1
   2   2   0 6535.71 176.913   6
  -2  -2   0 5782.80 176.762   6
   2   2   0 5365.41 170.669   3
   2   2   0 7254.24 194.505   5
  -2  -2   0 6586.09 170.542   3
   2   2   0 6139.60 172.291   4
  -2  -2   0 6316.50 176.897   1
   2   2   0 6322.51 181.236   2
   2   2   1 5072.16 140.249   6
  -2  -2  -1 4956.75 143.467   6
   2   2   1 4775.44 133.355   1
   2   2   1 5234.61 137.891   3
   2   2   1 4241.88 143.932   5
  -2  -2  -1 4865.91 136.089   3
   2   2   1 4657.98 139.034   4
  -2  -2  -1 4759.96 137.525   1
  -2  -2  -1 4939.43 146.843   2
   2   2   1 4509.02 145.130   2
   2   2   2 172.089 13.4466   3
   2   2   2 166.094 16.9211   2
   2   2   2 140.842 14.2960   3
   2   2   2 168.715 12.9769   6
  -2  -2  -2 153.727 14.3829   6
   2   2   2 171.533 9.20484   1
   2   2   2 158.337 14.0707   4
   2   2   2 180.763 13.0221   5
  -2  -2  -2 165.235 16.7174   2
   2   2   3 22388.0 638.729   3
   2   2   3 23304.8 642.841   2
   2   2   3 24309.2 627.318   6
  -2  -2  -3 22463.5 633.861   6
   2   2   3 24287.1 619.280   1
   2   2   3 22556.8 631.802   3
   2   2   4 646.242 38.8528   3
   2   2   4 701.491 41.0650   2
  -2  -2  -4 591.484 32.0696   6
   2   2   4 645.780 32.8984   3
   2   2   4 647.968 28.2414   6
   2   2   5 2908.00 111.389   3
   2   2   5 2765.00 108.022   2
   2   2   5 2970.58 90.1433   6
  -2  -2  -5 2848.56 97.9021   6
   2   2   5 3021.53 101.946   3
   2   2   6 361.442 35.3556   3
   2   2   6 352.702 32.4464   2
  -2  -2  -6 362.026 26.8940   6
   2   2   6 334.475 28.5912   3
   2   2   7 12212.3 361.230   3
  -2  -2  -7 11713.8 333.973   6
   2   2   7 11066.1 350.633   2
  -2  -2  -8 45.1505 15.5998   6
   2   2   8 34.7843 23.0776   3
   2   2   8 25.9330 20.2457   2
   2   2   8 52.4380 17.9007   4
  -2  -2  -9 383.629 33.9631   6
   2   2   9 463.040 48.3376   2
   2   2   9 523.025 55.9888   3
   2   2   9 435.055 38.9008   4
   2   2  10 1717.27 106.412   3
  -2  -2 -10 1668.02 80.0311   6
   2   2  10 1858.24 88.9368   4
  -2  -3  10 3485.78 148.064   3
   2   3 -10 3574.34 122.234   1
   2   3  -9 27.9851 11.0924   6
  -2  -3   9 27.2389 21.7377   3
   2   3  -8 1396.50 53.5973   6
  -2  -3   8 1444.35 78.1008   3
  -2  -3   7 439.338 38.3102   3
   2   3  -7 413.893 30.0375   1
   2   3  -7 438.863 24.1402   6
   2   3  -6 1145.45 65.2539   3
   2   3  -6 968.715 46.9244   1
   2   3  -6 894.416 46.9785   6
  -2  -3   6 1129.74 57.7771   3
   2   3  -5 879.880 53.7921   3
   2   3  -5 733.823 38.0930   1
  -2  -3   5 691.049 41.3381   3
   2   3  -5 760.268 38.9424   6
   2   3  -5 868.312 57.7547   2
   2   3  -4 11702.8 318.792   6
   2   3  -4 11287.1 318.339   1
   2   3  -3 227.881 23.6459   3
   2   3  -3 184.900 16.4655   1
   2   3  -3 205.339 17.9663   6
  -2  -3   3 171.331 16.4526   3
   2   3  -3 199.104 30.1913   5
  -2  -3   3 233.443 22.6769   1
   2   3  -2 11801.9 339.689   3
   2   3  -2 11549.9 332.409   1
  -2  -3   2 11689.4 333.753   3
   2   3  -2 12340.2 364.322   5
   2   3  -2 11350.4 338.796   2
  -2  -3   2 12707.9 341.231   1
   2   3  -1 189.952 17.3109   3
   2   3  -1 193.341 14.0990   1
  -2  -3   1 184.997 14.8734   3
   2   3  -1 201.118 15.2183   6
   2   3  -1 185.583 24.8260   5
   2   3  -1 179.342 10.8794   4
   2   3  -1 186.452 17.8193   2
   2   3  -1 191.341 9.38726   4
  -2  -3   1 178.673 17.5798   1
   2   3   0 18705.4 484.370   6
  -2  -3   0 18240.2 486.112   6
  -2  -3   0 16551.4 484.875   3
   2   3   0 17278.2 483.219   1
   2   3   0 19301.1 506.828   5
   2   3   0 16857.2 481.714   4
   2   3   0 19946.5 490.508   3
   2   3   0 17156.0 496.274   2
  -2  -3   0 17679.2 488.446   1
   2   3   0 19466.3 479.285   4
   2   3   1 76.6637 8.76239   6
  -2  -3  -1 75.2723 10.4836   6
  -2  -3  -1 73.9202 13.6684   2
  -2  -3  -1 73.4180 9.74082   3
   2   3   1 71.1239 8.07342   1
   2   3   1 52.5074 13.0702   5
   2   3   1 71.3296 12.9699   2
   2   3   1 69.4143 10.4055   3
  -2  -3  -1 75.8227 10.5452   1
   2   3   1 83.6986 8.83782   4
   2   3   2-2.18097 5.82386   4
   2   3   2-1.45879 4.72510   1
   2   3   2 3.47304 5.51722   6
  -2  -3  -2-1.77412 6.78476   6
  -2  -3  -2 3.03883 5.76177   1
  -2  -3  -2 0.55729 9.28623   2
   2   3   2-1.51313 6.89818   5
   2   3   2 6.38016 7.98840   2
[truncated: 500,236 more chars]
